# Supplementary material for: Evolutionary Changes in Crassulacean Acid Metabolism (CAM) and Related Traits During the Diversification of Aichryson (Crassulaceae) on the Macaronesian Islands
Source: Ecol Evol. 2026 Jan 2;16(1):e72864. doi: 10.1002/ece3.72864 (PMC12758979; doi:10.1002/ece3.72864)
Supplement: Supplementary file 2 — Table S1: (i) Accession Details, (ii) Occurrence Herbaria + Fieldwork, (iii) Occurrence GBIF. [file ECE3-16-e72864-s004.xlsx]

## Sheet: Accession Details
Species & Author	Accession	Collector & collector number	coll. Date	Island	Locality	Latitude	Longitude	Cultivation Experiment	Pruned Phylogeny
Aichryson laxum subsp. laxum (Haworth) Bramwell	A01_J01	J.A. Berasategui	2018-03-06	GC	El Portillo	27.999917	-15.56785
Aichryson roseum Bañares	A01_J02	J.A. Berasategui	2018-03-06	GC	El Portillo	27.999917	-15.56785
Aichryson bituminosum Bañares	A02_J03	J.A. Berasategui	2018-03-06	GC	Roque del Saucillo	27.9792	-15.547083		x
Aichryson roseum Bañares	A03_J05	J.A. Berasategui	2018-03-06	GC	Presa de los Pérez	28.045733	-15.665783
Aichryson laxum subsp. laxum (Haworth) Bramwell	A03_J06	J.A. Berasategui	2018-03-06	GC	Presa de los Pérez	28.045733	-15.665783
Aichryson roseum Bañares	A04_J07	J.A. Berasategui	2018-03-06	GC	Caves at El Hornillo, Vally of Agaete	28.051983	-15.662717
Aichryson pachycaulon Bolle subsp. praetermissum Bramwell	A05_J08	J.A. Berasategui	2018-03-06	GC	Casa en el borde del Barranco de Agaete, El Hornillo	28.053633	-15.658883
Aichryson laxum subsp. laxum (Haworth) Bramwell	A06_J09	J.A. Berasategui	2018-03-09	GC	El Faro	28.039983	-15.549583
Aichryson porphyrogennetos Bolle	A06_J10	J.A. Berasategui	2018-03-09	GC	El Faro	28.039983	-15.549583
Aichryson punctatum (Chr. Sm. & Buch) Webb & Berthel.	A07_J11	J.A. Berasategui	2018-03-09	GC	Cuesta Falcon	28.0439	-15.548467
Aichryson laxum subsp. laxum (Haworth) Bramwell	A08_J12	J.A. Berasategui	2018-03-09	GC	Cuesta Falcon	28.049083	-15.545717
Aichryson laxum subsp. laxum (Haworth) Bramwell	A09_J13	J.A. Berasategui	2018-03-09	GC	El Álamo	28.054333	-15.544917
Aichryson laxum subsp. laxum (Haworth) Bramwell	A10_J14	J.A. Berasategui	2018-03-09	GC	El Álamo	28.055417	-15.548183
Aichryson porphyrogennetos Bolle	A11_J15	J.A. Berasategui	2018-03-09	GC	La Laguna	28.0684	-15.560483
Aichryson porphyrogennetos Bolle	A12_J16	J.A. Berasategui	2018-03-09	GC	Barranco de los Tilos	28.09465	-15.594283		x
Aichryson porphyrogennetos Bolle	A12_J17	J.A. Berasategui	2018-03-09	GC	Barranco de los Tilos	28.09466	-15.594284
Aichryson porphyrogennetos Bolle	A13_J18	J.A. Berasategui	2018-03-09	GC	Barranco de los Tilos	28.088117	-15.5937
Aichryson laxum subsp. laxum (Haworth) Bramwell	A16_J22	J.A. Berasategui	2018-03-13	T	Igueste de San Andres	28.53235	-16.15635		x
Aichryson laxum subsp. laxum (Haworth) Bramwell	A16_J23	J.A. Berasategui	2018-03-13	T	Igueste de San Andres	28.53235	-16.15635
Aichryson punctatum (Chr. Sm. & Buch) Webb & Berthel.	A18_J25	J.A. Berasategui	2018-03-13	T	Barranco de Igueste	28.544583	-16.164267
Aichryson punctatum (Chr. Sm. & Buch) Webb & Berthel.	A19_J27	J.A. Berasategui	2018-03-13	T	Barranco de Igueste	28.54525	-16.166917
Aichryson laxum subsp. laxum (Haworth) Bramwell	A20_J28	J.A. Berasategui	2018-03-13	T	Barranco de Igueste	28.545233	-16.167617
Aichryson punctatum (Chr. Sm. & Buch) Webb & Berthel.	A20_J30	J.A. Berasategui	2018-03-13	T	Barranco de Igueste	28.545233	-16.167617
Aichryson laxum subsp. laxum (Haworth) Bramwell	A21_J29	J.A. Berasategui	2018-03-13	T	Barranco de Igueste de San Andrés	28.549333	-16.171983
Aichryson punctatum (Chr. Sm. & Buch) Webb & Berthel.	A22_J31	J.A. Berasategui	2018-03-14	T	Vega de las Mercedes near bunker	28.516633	-16.284817		x
Aichryson laxum subsp. laxum (Haworth) Bramwell	A23_J32	J.A. Berasategui	2018-03-14	T	Vega de las Mercedes	28.5171	-16.2876
Aichryson laxum subsp. laxum (Haworth) Bramwell	A23_J33	J.A. Berasategui	2018-03-14	T	Vega de las Mercedes	28.5171	-16.2876
Aichryson laxum subsp. laxum (Haworth) Bramwell	A24_J34	J.A. Berasategui	2018-03-17	T	Cruz del Carmen	28.533483	-16.276617
Aichryson pachycaulon Bolle subsp. immaculatum (Webb & Christ) Bramwell	A25_J35	J.A. Berasategui	2018-03-17	T	Cruz de Afur	28.534733	-16.26765
Aichryson pachycaulon Bolle subsp. immaculatum (Webb & Christ) Bramwell	A25_J36	J.A. Berasategui	2018-03-17	T	Cruz de Afur	28.534733	-16.26765		x
Aichryson pachycaulon Bolle subsp. immaculatum (Webb & Christ) Bramwell	A25_J37	J.A. Berasategui	2018-03-17	T	Cruz de Afur	28.534733	-16.26765
Aichryson punctatum (Chr. Sm. & Buch) Webb & Berthel.	A26_J38	J.A. Berasategui	2018-03-17	T	Chinamada	28.538283	-16.277083
Aichryson punctatum (Chr. Sm. & Buch) Webb & Berthel.	A27_J39	J.A. Berasategui	2018-03-22	LG		28.136567	-17.194933
Aichryson pachycaulon Bolle subsp. gonzaleshernandezii (Kunk.) Bramwell	A28_J40	J.A. Berasategui	2018-03-22	LG	Mirador del Bailadero	28.123333	-17.208667		x
Aichryson laxum subsp. laxum (Haworth) Bramwell	A29_J41	J.A. Berasategui	2018-03-22	LG	Mirador del Bailadero	28.123217	-17.2108
Aichryson pachycaulon Bolle subsp. gonzaleshernandezii (Kunk.) Bramwell	A29_J42	J.A. Berasategui	2018-03-22	LG	Mirador del Bailadero	28.123217	-17.2108
Aichryson laxum subsp. laxum (Haworth) Bramwell	A30_J43	J.A. Berasategui	2018-03-25	LG	near Epina	28.16005	-17.2979
Aichryson laxum subsp. laxum (Haworth) Bramwell	A31_J44	J.A. Berasategui	2018-03-27	T	Barranco del Infierno	28.13545	-16.704483
Aichryson laxum (Haworth) Bramwell subsp. latipetalum Bañares & M.V. Marrero	A32_J45	J.A. Berasategui	2018-04-04	T	Barranco de Anavingo	28.347533	-16.447433		x
Aichryson punctatum (Chr. Sm. & Buch) Webb & Berthel.	A33_J46	J.A. Berasategui	2018-04-04	T	Barranco de Anavingo	28.346883	-16.4446
Aichryson parlatorei Bolle	A34_J47	J.A. Berasategui	2018-04-05	T	Barranco de Los Carrizales	28.31955	-16.865767
Aichryson parlatorei Bolle	A35_J48	J.A. Berasategui	2018-04-05	T	Barranco de Los Carrizales	28.319733	-16.869183
Aichryson tortuosum (Aiton) Webb & Berthel. subsp. tortuosum	A36_J49	J.A. Berasategui	2018-04-06	L	Peñas del Chache	29.12	-13.520833		x
Aichryson tortuosum (Aiton) Webb & Berthel. subsp. bethencourtianum (Bolle) Bañares	A37_J50	J.A. Berasategui	2018-04-06	F	Montana de la Muda	28.572010	-13.959130
Aichryson laxum subsp. laxum (Haworth) Bramwell	A38_J51	J.A. Berasategui	2018-04-08	LP	Barranco de la Madera	28.7078	-17.793983
Aichryson laxum subsp. laxum (Haworth) Bramwell	A39_J52	J.A. Berasategui	2018-04-08	LP	Barranco de la Madera	28.708017	-17.795483
Aichryson palmense Webb & Bolle	A40_J53	J.A. Berasategui	2018-04-08	LP	Barranco de la Madera	28.713183	-17.807633
Aichryson palmense Webb & Bolle	A41_J54	J.A. Berasategui	2018-04-08	LP	Barranco de la Madera	28.7151	-17.807633
Aichryson bollei Webb ex Bolle	A41_J55	J.A. Berasategui	2018-04-08	LP	Barranco de la Madera	28.7151	-17.807633
Aichryson bollei Webb ex Bolle	A42_J56	J.A. Berasategui	2018-04-08	LP	Barranco de la Madera	28.716383	-17.810867
Aichryson bollei Webb ex Bolle	A42_J57	J.A. Berasategui	2018-04-08	LP	Barranco de la Madera	28.716383	-17.810867		x
Aichryson bollei Webb ex Bolle	A43_J58	J.A. Berasategui	2018-04-08	LP	Barranco de la Madera	28.7179	-17.814217
Aichryson palmense Webb & Bolle	A44_J59	J.A. Berasategui	2018-04-08	LP	Barranco de la Madera	28.709917	-17.804467		x
Aichryson bollei Webb ex Bolle	A45_J60	J.A. Berasategui	2018-04-08	LP	Barranco de la Madera	28.707283	-17.800067
Aichryson brevipetalum Praeger	A46_J61	J.A. Berasategui	2018-04-08	LP	Barranco de la Madera	28.711617	-17.806567		x
Aichryson parlatorei Bolle	A47_J62	J.A. Berasategui	2018-04-09	LP	Monte de Luna	28.532033	-17.81485		x
Aichryson parlatorei Bolle	A48_J63	J.A. Berasategui	2018-04-09	LP	Monte de Luna	28.533183	-17.813816
Aichryson palmense Webb & Bolle	A49_J64	J.A. Berasategui	2018-04-10	LP	Barranco del Rio	28.692483	-17.78515
Aichryson parlatorei Bolle	A50_J65	J.A. Berasategui	2018-04-11	LP	Marcos y Cordero	28.79825	-17.777367
Aichryson palmense Webb & Bolle	A51_J66	J.A. Berasategui	2018-04-11	LP	Marcos y Cordero	28.791283	-17.80065
Aichryson pachycaulon Bolle subsp. parviflorum (Bolle) Bramwell	A51_J67	J.A. Berasategui	2018-04-11	LP	Marcos y Cordero	28.791283	-17.80065		x
Aichryson pachycaulon Bolle subsp. parviflorum (Bolle) Bramwell	A52_J68	J.A. Berasategui	2018-04-11	LP	Marcos y Cordero	28.789183	-17.8021
Aichryson pachycaulon Bolle subsp. parviflorum (Bolle) Bramwell	A53_J69	J.A. Berasategui	2018-04-11	LP	Marcos y Cordero	28.78035	-17.809683
Aichryson palmense Webb & Bolle	A54_J70	J.A. Berasategui	2018-04-11	LP	Marcos y Cordero	28.779367	-17.814117
Aichryson pachycaulon Bolle subsp. parviflorum (Bolle) Bramwell	A55_J71	J.A. Berasategui	2018-04-11	LP	Marcos y Cordero	28.775	-17.818217
Aichryson bollei Webb ex Bolle	A56_J72	J.A. Berasategui	2018-04-11	LP	Marcos y Cordero	28.768017	-17.831783
Aichryson bollei Webb ex Bolle	A57_J73	J.A. Berasategui	2018-04-11	LP	Marcos y Cordero	28.76925	-17.828167
Aichryson pachycaulon Bolle subsp. praetermissum Bramwell	A58_J74	J.A. Berasategui	2018-04-22	GC	Valsendero	28.040783	-15.594733		x
Aichryson roseum Bañares	A58_J75	J.A. Berasategui	2018-04-22	GC	Valsendero	28.040783	-15.594733		x
Aichryson pachycaulon Bolle subsp. praetermissum Bramwell	A58_J76	J.A. Berasategui	2018-04-22	GC	Valsendero	28.040783	-15.594733
Aichryson tortuosum (Aiton) Webb & Berthel. subsp. bethencourtianum (Bolle) Bañares	A59_J77	-	-	F	Fuente del Culantrillo, Jandía	28.094943	-14.398151		x
Aichryson pachycaulon Bolle subsp. pachycaulon	A60_J78	-	-	F	Pico de la Zarza, Jandía	28.100309	-14.361158		x
Aichryson villosum	ORT 753	E.R. Sventenius	1962-07-02	M	Ribeiro Frio	32.733333	-16.883333		x
Aichryson dumosum	PT-0-BONN-39588			M					x
Aichryson villosum	PT-0-BONN-39586			M
Aichryson divaricatum	Bonn			M					x

## Sheet: Occurrence Herbaria+Fieldwork
Species & Author	Accession	Collector & collector number	coll. Date	Island	Locality	Latitude	Longitude	Altitude
Aichryson laxum subsp. laxum (Haworth) Bramwell	A01_J01	J.A. Berasategui	2018-03-06	GC	El Portillo	27.9999	-15.5678	1361
Aichryson roseum Bañares	A01_J02	J.A. Berasategui	2018-03-06	GC	El Portillo	27.9999	-15.5678	1361
Aichryson bituminosum Bañares	A02_J03	J.A. Berasategui	2018-03-06	GC	Roque del Saucillo	27.9792	-15.5471	1640
Aichryson roseum Bañares	A03_J05	J.A. Berasategui	2018-03-06	GC	Presa de los Pérez	28.0457	-15.6658	853
Aichryson laxum subsp. laxum (Haworth) Bramwell	A03_J06	J.A. Berasategui	2018-03-06	GC	Presa de los Pérez	28.0457	-15.6658	853
Aichryson roseum Bañares	A04_J07	J.A. Berasategui	2018-03-06	GC	Caves at El Hornillo, Vally of Agaete	28.052	-15.6627	906
Aichryson pachycaulon Bolle subsp. praetermissum Bramwell	A05_J08	J.A. Berasategui	2018-03-06	GC	Casa en el borde del Barranco de Agaete, El Hornillo	28.0536	-15.6589	898
Aichryson laxum subsp. laxum (Haworth) Bramwell	A06_J09	J.A. Berasategui	2018-03-09	GC	El Faro	28.04	-15.5496	752
Aichryson porphyrogennetos Bolle	A06_J10	J.A. Berasategui	2018-03-09	GC	El Faro	28.04	-15.5496	752
Aichryson punctatum (Chr. Sm. & Buch) Webb & Berthel.	A07_J11	J.A. Berasategui	2018-03-09	GC	Cuesta Falcon	28.0439	-15.5485	700
Aichryson laxum subsp. laxum (Haworth) Bramwell	A08_J12	J.A. Berasategui	2018-03-09	GC	Cuesta Falcon	28.0491	-15.5457	663
Aichryson laxum subsp. laxum (Haworth) Bramwell	A09_J13	J.A. Berasategui	2018-03-09	GC	El Álamo	28.0543	-15.5449	602
Aichryson laxum subsp. laxum (Haworth) Bramwell	A10_J14	J.A. Berasategui	2018-03-09	GC	El Álamo	28.0554	-15.5482	609
Aichryson porphyrogennetos Bolle	A11_J15	J.A. Berasategui	2018-03-09	GC	La Laguna	28.0684	-15.5605	909
Aichryson porphyrogennetos Bolle	A12_J16	J.A. Berasategui	2018-03-09	GC	Barranco de los Tilos	28.0947	-15.5943	500
Aichryson porphyrogennetos Bolle	A12_J17	J.A. Berasategui	2018-03-09	GC	Barranco de los Tilos	28.0947	-15.5943	500
Aichryson porphyrogennetos Bolle	A13_J18	J.A. Berasategui	2018-03-09	GC	Barranco de los Tilos	28.0881	-15.5937	542
Aichryson laxum subsp. laxum (Haworth) Bramwell	A16_J22	J.A. Berasategui	2018-03-13	T	Igueste de San Andres	28.5324	-16.1563	56
Aichryson punctatum (Chr. Sm. & Buch) Webb & Berthel.	A18_J25	J.A. Berasategui	2018-03-13	T	Barranco de Igueste	28.5446	-16.1643	224
Aichryson punctatum (Chr. Sm. & Buch) Webb & Berthel.	A19_J27	J.A. Berasategui	2018-03-13	T	Barranco de Igueste	28.5452	-16.1669	262
Aichryson laxum subsp. laxum (Haworth) Bramwell	A20_J28	J.A. Berasategui	2018-03-13	T	Barranco de Igueste	28.5452	-16.1676	271
Aichryson punctatum (Chr. Sm. & Buch) Webb & Berthel.	A20_J30	J.A. Berasategui	2018-03-13	T	Barranco de Igueste	28.5452	-16.1676	271
Aichryson laxum subsp. laxum (Haworth) Bramwell	A21_J29	J.A. Berasategui	2018-03-13	T	Barranco de Igueste de San Andrés	28.5493	-16.172	379
Aichryson punctatum (Chr. Sm. & Buch) Webb & Berthel.	A22_J31	J.A. Berasategui	2018-03-14	T	Vega de las Mercedes near bunker	28.5166	-16.2848	642
Aichryson laxum subsp. laxum (Haworth) Bramwell	A23_J32	J.A. Berasategui	2018-03-14	T	Vega de las Mercedes	28.5171	-16.2876	648
Aichryson laxum subsp. laxum (Haworth) Bramwell	A24_J34	J.A. Berasategui	2018-03-17	T	Cruz del Carmen	28.5335	-16.2766	968
Aichryson pachycaulon Bolle subsp. immaculatum (Webb & Christ) Bramwell	A25_J35	J.A. Berasategui	2018-03-17	T	Cruz de Afur	28.5347	-16.2676	988
Aichryson punctatum (Chr. Sm. & Buch) Webb & Berthel.	A26_J38	J.A. Berasategui	2018-03-17	T	Chinamada	28.5383	-16.2771	827
Aichryson punctatum (Chr. Sm. & Buch) Webb & Berthel.	A27_J39	J.A. Berasategui	2018-03-22	LG		28.1366	-17.1949	556
Aichryson pachycaulon Bolle subsp. gonzaleshernandezii (Kunk.) Bramwell	A28_J40	J.A. Berasategui	2018-03-22	LG	Mirador del Bailadero	28.1233	-17.2087	1020
Aichryson laxum subsp. laxum (Haworth) Bramwell	A29_J41	J.A. Berasategui	2018-03-22	LG	Mirador del Bailadero	28.1232	-17.2108	1039
Aichryson pachycaulon Bolle subsp. gonzaleshernandezii (Kunk.) Bramwell	A29_J42	J.A. Berasategui	2018-03-22	LG	Mirador del Bailadero	28.1232	-17.2108	1039
Aichryson laxum subsp. laxum (Haworth) Bramwell	A30_J43	J.A. Berasategui	2018-03-25	LG	near Epina	28.16	-17.2979	955
Aichryson laxum subsp. laxum (Haworth) Bramwell	A31_J44	J.A. Berasategui	2018-03-27	T	Barranco del Infierno	28.1354	-16.7045	643
Aichryson laxum (Haworth) Bramwell subsp. latipetalum Bañares & M.V. Marrero	A32_J45	J.A. Berasategui	2018-04-04	T	Barranco de Anavingo	28.3475	-16.4474	858
Aichryson punctatum (Chr. Sm. & Buch) Webb & Berthel.	A33_J46	J.A. Berasategui	2018-04-04	T	Barranco de Anavingo	28.3469	-16.4446	833
Aichryson parlatorei Bolle	A34_J47	J.A. Berasategui	2018-04-05	T	Barranco de Los Carrizales	28.3195	-16.8658	423
Aichryson parlatorei Bolle	A35_J48	J.A. Berasategui	2018-04-05	T	Barranco de Los Carrizales	28.3197	-16.8692	377
Aichryson tortuosum (Aiton) Webb & Berthel. subsp. tortuosum	A36_J49	J.A. Berasategui	2018-04-06	L	Peñas del Chache	29.12	-13.5208	670
Aichryson tortuosum (Aiton) Webb & Berthel. subsp. bethencourtianum (Bolle) Bañares	A37_J50	J.A. Berasategui	2018-04-06	F	Montana de la Muda	28.572	-13.9591	-
Aichryson laxum subsp. laxum (Haworth) Bramwell	A38_J51	J.A. Berasategui	2018-04-08	LP	Barranco de la Madera	28.7078	-17.794	496
Aichryson laxum subsp. laxum (Haworth) Bramwell	A39_J52	J.A. Berasategui	2018-04-08	LP	Barranco de la Madera	28.708	-17.7955	510
Aichryson palmense Webb & Bolle	A40_J53	J.A. Berasategui	2018-04-08	LP	Barranco de la Madera	28.7132	-17.8076	722
Aichryson palmense Webb & Bolle	A41_J54	J.A. Berasategui	2018-04-08	LP	Barranco de la Madera	28.7151	-17.8076	776
Aichryson bollei Webb ex Bolle	A41_J55	J.A. Berasategui	2018-04-08	LP	Barranco de la Madera	28.7151	-17.8076	776
Aichryson bollei Webb ex Bolle	A42_J56	J.A. Berasategui	2018-04-08	LP	Barranco de la Madera	28.7164	-17.8109	836
Aichryson bollei Webb ex Bolle	A43_J58	J.A. Berasategui	2018-04-08	LP	Barranco de la Madera	28.7179	-17.8142	860
Aichryson palmense Webb & Bolle	A44_J59	J.A. Berasategui	2018-04-08	LP	Barranco de la Madera	28.7099	-17.8045	874
Aichryson bollei Webb ex Bolle	A45_J60	J.A. Berasategui	2018-04-08	LP	Barranco de la Madera	28.7073	-17.8001	879
Aichryson brevipetalum Praeger	A46_J61	J.A. Berasategui	2018-04-08	LP	Barranco de la Madera	28.7116	-17.8066	862
Aichryson parlatorei Bolle	A47_J62	J.A. Berasategui	2018-04-09	LP	Monte de Luna	28.532	-17.8148	730
Aichryson parlatorei Bolle	A48_J63	J.A. Berasategui	2018-04-09	LP	Monte de Luna	28.5332	-17.8138	682
Aichryson palmense Webb & Bolle	A49_J64	J.A. Berasategui	2018-04-10	LP	Barranco del Rio	28.6925	-17.7852	280
Aichryson parlatorei Bolle	A50_J65	J.A. Berasategui	2018-04-11	LP	Marcos y Cordero	28.7982	-17.7774	214
Aichryson palmense Webb & Bolle	A51_J66	J.A. Berasategui	2018-04-11	LP	Marcos y Cordero	28.7913	-17.8007	483
Aichryson pachycaulon Bolle subsp. parviflorum (Bolle) Bramwell	A51_J67	J.A. Berasategui	2018-04-11	LP	Marcos y Cordero	28.7913	-17.8007	483
Aichryson pachycaulon Bolle subsp. parviflorum (Bolle) Bramwell	A52_J68	J.A. Berasategui	2018-04-11	LP	Marcos y Cordero	28.7892	-17.8021	518
Aichryson pachycaulon Bolle subsp. parviflorum (Bolle) Bramwell	A53_J69	J.A. Berasategui	2018-04-11	LP	Marcos y Cordero	28.7803	-17.8097	745
Aichryson palmense Webb & Bolle	A54_J70	J.A. Berasategui	2018-04-11	LP	Marcos y Cordero	28.7794	-17.8141	793
Aichryson pachycaulon Bolle subsp. parviflorum (Bolle) Bramwell	A55_J71	J.A. Berasategui	2018-04-11	LP	Marcos y Cordero	28.775	-17.8182	881
Aichryson bollei Webb ex Bolle	A56_J72	J.A. Berasategui	2018-04-11	LP	Marcos y Cordero	28.768	-17.8318	1313
Aichryson bollei Webb ex Bolle	A57_J73	J.A. Berasategui	2018-04-11	LP	Marcos y Cordero	28.7692	-17.8282	1305
Aichryson pachycaulon Bolle subsp. praetermissum Bramwell	A58_J74	J.A. Berasategui	2018-04-22	GC	Valsendero	28.0408	-15.5947	1141
Aichryson roseum Bañares	A58_J75	J.A. Berasategui	2018-04-22	GC	Valsendero	28.0408	-15.5947	1141
Aichryson tortuosum (Aiton) Webb & Berthel. subsp. bethencourtianum (Bolle) Bañares	A59_J77	J.A. Berasategui	-	F	Fuente del Culantrillo, Jandía	28.0949	-14.3982	236
Aichryson pachycaulon subsp. pachycaulon Bolle	A60_J78	J.A. Berasategui	-	F	Pico de la Zarza, Jandía	28.1003	-14.3612	727
Aichryson porphyrogennetos Bolle	LPA 016708	A. Roca & Á. Marrero	1988-06-18	GC	Roque del Saucillo	27.9792	-15.5471	1641
Aichryson palmense Webb & Bolle	LPA 020426	A. Santos	-	LP	Puntallana, Cubo de La Galga	28.7669	-17.7699	342
Aichryson villosum (Aiton) Webb & Berthel.	LPA 06460	D. Bramwell	1977-06-01	M	Curral das Freiras	32.7199	-16.9669	597
Aichryson divaricatum (Aiton) Praeger	LPA 06483	D. Bramwell	1977-06-01	M	Saixal Ribeira do inferno	32.7798	-17.048	569
Aichryson pachycaulon Bolle subsp. immaculatum (Webb & Christ) Bramwell	LPA 11049	Á. Marrero	2014-02-18	T	Vueltas de Taganana	28.5419	-16.229	830
Aichryson divaricatum (Aiton) Praeger	LPA 29204	Á. Marrero	2006-07-24	M	Pico do Gato y Macizo de Pico das Torres	32.7505	-16.9383	1701
Aichryson villosum (Aiton) Webb & Berthel.	LPA 29419	Á. Marrero, A. Roca, B. Navarro & O. Baeta	2001-07-18	M	Pico Arieiro - Pico Ruivo	32.759	-16.943	1845
Aichryson villosum (Aiton) Webb & Berthel.	LPA 29444	Á. Marrero, A. Roca, B. Navarro & O. Baeta	2001-07-19	M	Pico do Gato	32.73	-16.9221	1598
Aichryson laxum subsp. laxum (Haworth) Bramwell	LPA 31750	A. Acevedo	2010-06-11	LP	Barranco del Río	28.7051	-17.812	772
Aichryson bollei Webb ex Bolle	LPA 31751	A. Acevedo	2010-06-11	LP	Barranco del Río	28.7031	-17.8036	560
Aichryson palmense Webb & Bolle	LPA 31770	A. Acevedo	2011-05-18	LP	Barranco de la Madera	28.7045	-17.7944	790
Aichryson brevipetalum Praeger	LPA 31775	A. Acevedo	2014-06-08	LP	Barranco de la Madera	28.716	-17.8093	825
Aichryson bollei Webb ex Bolle	LPA 31779	A. Acevedo	July 2011	LP	Barranco del Río	28.6948	-17.8081	785
Aichryson laxum subsp. laxum (Haworth) Bramwell	LPA 31794	A. Acevedo	2014-06-08	LP	Barranco de la Madera	28.7045	-17.7944	790
Aichryson brevipetalum Praeger	LPA 31798	A. Acevedo	2014-06-15	LP	Barranco del Río	28.6939	-17.803	649
Aichryson parlatorei Bolle	LPA 3268	Á. Marrero	2011-05-12	GC	Barranco Barbusanos	28.0875	-15.5324	590
Aichryson porphyrogennetos Bolle	LPA 3441	G. Kunkel	1967-06-06	GC	Madre de Agua de Firgas	28.075	-15.5805	649
Aichryson parlatorei Bolle	LPA 8681	J. Rodrigo, V. Montelongo, Á. Marrero & R. Febles	1984-04-16	LG	Vallehermoso, Roque Cano	28.1781	-17.2613	294
Aichryson parlatorei Bolle	LPA 8707	J. Rodrigo, V. Montelongo, Á. Marrero & R. Febles	1984-04-17	LG	San Sebastián de la Gomera, Inchereda	28.1255	-17.1686	397
Aichryson laxum subsp. laxum (Haworth) Bramwell	LPA 8755	J. Rodrigo	1982-03-17	GC	Santa María de Guía	28.1322	-15.611	300
Aichryson laxum subsp. laxum (Haworth) Bramwell	LPA 8858	J. Rodrigo	1982-05-23	GC	Valleseco, Barranco Oscuro	27.8834	-15.7893	103
Aichryson punctatum (Chr. Sm. & Buch) Webb & Berthel.	ORT 27919	M. Fernández Galván	1978-04-16	LG	El Cedro	28.1357	-17.2228	1122
Aichryson laxum subsp. laxum (Haworth) Bramwell	ORT 12479	E.R. Sventenius	1963-04-20	T	Los Silos, Barranco del Agua	28.3083	-16.4498	888
Aichryson laxum subsp. laxum (Haworth) Bramwell	ORT 12480	E.R. Sventenius	1943-09-29	T	Aguamansa	28.3565	-16.4959	1155
Aichryson laxum subsp. laxum (Haworth) Bramwell	ORT 12481	E.R. Sventenius	1946-04-26	T	Barranco Arena	28.3514	-16.6402	1043
Aichryson laxum subsp. laxum (Haworth) Bramwell	ORT 12483	E.R. Sventenius	1966-03-09	T	Taganana	28.5606	6.21818	162
Aichryson laxum subsp. laxum (Haworth) Bramwell	ORT 12484	E.R. Sventenius	1944-05-24	T	Buenavista, Barranco Bujamé	28.3502	-16.8675	401
Aichryson laxum subsp. laxum (Haworth) Bramwell	ORT 12485	E.R. Sventenius	1965-06-18	T	Aguamansa, Barranco hacia Los Organos	28.3711	-16.385	465
Aichryson laxum subsp. laxum (Haworth) Bramwell	ORT 12486	E.R. Sventenius	1967-05-16	T	Taganana, El Bailadero	28.5508	-16.2041	637
Aichryson laxum subsp. laxum (Haworth) Bramwell	ORT 12487	E.R. Sventenius	1945-07-25	T	Anaga, Barranco Chamorga	28.5761	-16.1403	123
Aichryson laxum subsp. laxum (Haworth) Bramwell	ORT 12489	E.R. Sventenius	1943-09-29	T	Aguamansa	28.3655	-16.499	1002
Aichryson laxum subsp. laxum (Haworth) Bramwell	ORT 12490	E.R. Sventenius	1944-03-21	T	Taganana, Barranco del Agua	28.5499	-16.2225	403
Aichryson laxum subsp. laxum (Haworth) Bramwell	ORT 12492	E.R. Sventenius	1943-10-12	T	Puerto de La Cruz, Barranco Martianez	28.3396	-16.5192	1575
Aichryson laxum subsp. laxum (Haworth) Bramwell	ORT 12493	E.R. Sventenius	1944-05-15	T	Orotava - Aguamansa	28.3616	-16.4971	1061
Aichryson parlatorei Bolle	ORT 12497	E.R. Sventenius	1960-05-05	T	Masca, Las Vueltas	28.5419	-16.229	830
Aichryson parlatorei Bolle	ORT 12498	E.R. Sventenius	1944-06-22	T	Cruz Afur - Cruz de Taganana	28.5533	-16.2308	567
Aichryson punctatum (Chr. Sm. & Buch) Webb & Berthel.	ORT 12499	E.R. Sventenius	1963-02-21	T	Anaga, Barranco de la Bodega	28.5632	-16.1545	514
Aichryson parlatorei Bolle	ORT 12503	E.R. Sventenius	1945-04-19	T	Masca	28.3071	-16.8353	1001
Aichryson parlatorei Bolle	ORT 12505	E.R. Sventenius	1951-03-24	T	Cumbre Buenavista a Teno	28.3221	-16.8342	928
Aichryson punctatum (Chr. Sm. & Buch) Webb & Berthel.	ORT 12506	E.R. Sventenius	1968-03-17	T	Barranco San Andrés	28.5251	-16.2063	157
Aichryson punctatum (Chr. Sm. & Buch) Webb & Berthel.	ORT 12508	E.R. Sventenius	1945-03-19	T	Anaga	28.3711	-16.385	465
Aichryson punctatum (Chr. Sm. & Buch) Webb & Berthel.	ORT 12515	E.R. Sventenius	1943-11-26	T	Barranco San Antonio	28.4288	-16.4394	900
Aichryson punctatum (Chr. Sm. & Buch) Webb & Berthel.	ORT 12518	E.R. Sventenius	1944-03-27	T	Barranco Badajoz (Güimar)	28.3039	-16.4442	700
Aichryson punctatum (Chr. Sm. & Buch) Webb & Berthel.	ORT 12519	E.R. Sventenius	1944-03-04	T	Barranco Martianez	28.4112	-16.5429	58
Aichryson punctatum (Chr. Sm. & Buch) Webb & Berthel.	ORT 12521	E.R. Sventenius	1969-03-13	T	Bajamar	28.5508	-16.3367	168
Aichryson punctatum (Chr. Sm. & Buch) Webb & Berthel.	ORT 12522	E.R. Sventenius	1967-06-06	T	Aguamansa	28.3655	-16.499	1002
Aichryson punctatum (Chr. Sm. & Buch) Webb & Berthel.	ORT 1464	E.R. Sventenius	1950-03-11	GC	Aldea S. Nicolas sobre Artojeve	27.9822	-15.7794	75
Aichryson laxum subsp. laxum (Haworth) Bramwell	ORT 1466	E.R. Sventenius	1949-06-21	T	Valle Orotava	28.3914	-16.5239	336
Aichryson punctatum (Chr. Sm. & Buch) Webb & Berthel.	ORT 1467	E.R. Sventenius	1949-06-21	T	Valle Orotava	28.4287	-16.4395	899
Aichryson parlatorei Bolle	ORT 18054	E.R. Sventenius	1959-05-07	EH	Sabinosa	27.7425	-18.107	802
Aichryson laxum subsp. laxum (Haworth) Bramwell	ORT 18056	E.R. Sventenius	1949-05-11	EH	Ladera de Jinama	27.7535	-17.9904	692
Aichryson punctatum (Chr. Sm. & Buch) Webb & Berthel.	ORT 18057	E.R. Sventenius	1958-03-31	EH	Julan	27.7155	-18.0558	905
Aichryson parlatorei Bolle	ORT 18059	E.R. Sventenius	1958-04-03	EH	Dehesa - Sabinosa	27.749	-18.1271	591
Aichryson laxum subsp. laxum (Haworth) Bramwell	ORT 18061	E.R. Sventenius	1968-07-24	EH	El Golfo	27.7543	-17.986	1017
Aichryson punctatum (Chr. Sm. & Buch) Webb & Berthel.	ORT 18063	E.R. Sventenius	1949-05-11	EH	Ladera de Jinama	27.7535	-17.9904	692
Aichryson divaricatum (Aiton) Praeger	ORT 21100	E.R. Sventenius	1962-07-07	M	Ribeira Brava	32.674	-17.051	360
Aichryson tortuosum (Aiton) Webb & Berthel. subsp. bethencourtianum (Bolle) Bañares	ORT 21530	E.R. Sventenius	1957-04-02	F	Cofete	28.0906	-14.3885	502
Aichryson tortuosum (Aiton) Webb & Berthel. subsp. bethencourtianum (Bolle) Bañares	ORT 21531	E.R. Sventenius	1966-05-21	F	Rincón de Tetir	28.5395	-13.9566	353
Aichryson tortuosum (Aiton) Webb & Berthel. subsp. bethencourtianum (Bolle) Bañares	ORT 21533	E.R. Sventenius	1950-06-25	F	La Olivia	28.618	-13.9327	221
Aichryson punctatum (Chr. Sm. & Buch) Webb & Berthel.	ORT 24701	A. Santos Guerra	1977-04-20	EH	Bajada a Frontera	27.7434	-18.013	633
Aichryson laxum subsp. laxum (Haworth) Bramwell	ORT 26014	M. Fernández Galván	1975-05-09	LG	Meseta	28.166	-17.1976	122
Aichryson parlatorei Bolle	ORT 26033	M. Fernández Galván	1975-05-10	LG	Uteza	28.1292	-17.1586	699
Aichryson parlatorei Bolle	ORT 26331	M. Fernández Galván	May 1976	LG	Garajonay	28.1281	-17.2375	1161
Aichryson parlatorei Bolle	ORT 26334	M. Fernández Galván	April 1976	LG	Tajaque	28.1091	-17.2246	1309
Aichryson parlatorei Bolle	ORT 26465	M. Fernández Galván	1976-03-19	LG	Chejelipes	28.1119	-17.1738	300
Aichryson pachycaulon Bolle subsp. gonzaleshernandezii (Kunk.) Bramwell	ORT 26650	M. Fernández Galván	1978-05-26	LG	La Zarzita	28.112	-17.2149	1197
Aichryson punctatum (Chr. Sm. & Buch) Webb & Berthel.	ORT 26652	M. Fernández Galván	1978-05-25	LG	Bailadero	28.123	-17.2103	1034
Aichryson parlatorei Bolle	ORT 26918	M. Fernández Galván	1978-04-16	LG	Jerdune	28.0935	-17.1927	838
Aichryson palmense Webb & Bolle	ORT 30853	A. Santos	1989-07-29	LP	Pinos Gachos	28.7153	-17.9086	1803
Aichryson punctatum (Chr. Sm. & Buch) Webb & Berthel.	ORT 3314	E.R. Sventenius	1945-10-23	LP	Barranco Jurado	28.7057	-17.9529	487
Aichryson palmense Webb & Bolle	ORT 3316	E.R. Sventenius	1945-10-13	LP	Barranco Jurado	28.7069	-17.9458	599
Aichryson punctatum (Chr. Sm. & Buch) Webb & Berthel.	ORT 3317	E.R. Sventenius	1962-04-23	LP	Barranco Gallegos	28.8147	-17.831	451
Aichryson punctatum (Chr. Sm. & Buch) Webb & Berthel.	ORT 3318	E.R. Sventenius	1962-04-23	LP	Barranco Gallegos	28.8211	-17.8384	499
Aichryson palmense Webb & Bolle	ORT 3319	E.R. Sventenius	1945-10-13	LP	Barranco Jurado	28.7091	-17.94	696
Aichryson palmense Webb & Bolle	ORT 3320	E.R. Sventenius	1945-10-23	LP	Los Sauces	28.8038	-17.7739	269
Aichryson palmense Webb & Bolle	ORT 3321	E.R. Sventenius	1945-10-19	LP	Riscos sobre Taburiente	28.7366	-17.853	1289
Aichryson parlatorei Bolle	ORT 3322	E.R. Sventenius	1962-04-18	LP	Taburiente	28.7181	-17.8799	645
Aichryson palmense Webb & Bolle	ORT 3323	E.R. Sventenius	1953-07-10	LP	Bajo Fuente Nueva	28.7736	-17.7786	600
Aichryson parlatorei Bolle	ORT 3324	E.R. Sventenius	1968-06-23	LP	Roque Mambroque	28.5833	-17.8334	1920
Aichryson palmense Webb & Bolle	ORT 3325	E.R. Sventenius	1968-06-25	LP	Roque del Faro	28.8019	-17.8791	1028
Aichryson palmense Webb & Bolle	ORT 3326	E.R. Sventenius	1968-06-21	LP	Roque Vejenado	28.693	-17.8775	1846
Aichryson punctatum (Chr. Sm. & Buch) Webb & Berthel.	ORT 3331	E.R. Sventenius	1966-07-16	LP	Barlovento	28.6926	-17.8021	749
Aichryson punctatum (Chr. Sm. & Buch) Webb & Berthel.	ORT 3332	Dr. Danserau	1954-09-25	LP	Tenerra - Taburiente	28.6995	-17.8792	1206
Aichryson palmense Webb & Bolle	ORT 3337	E.R. Sventenius	1945-05-23	LP	Los Sauces, Barranco Jurado	28.7046	-17.9519	590
Aichryson palmense Webb & Bolle	ORT 3338	E.R. Sventenius	1963-05-15	LP	Barranco de los Hombres	28.7952	-17.8721	1048
Aichryson palmense Webb & Bolle	ORT 3339	E.R. Sventenius	1963-05-13	LP	Roque de Faro	28.7926	-17.8727	1089
Aichryson palmense Webb & Bolle	ORT 3340	E.R. Sventenius	1962-04-19	LP	Taburiente	28.7295	-17.8702	890
Aichryson parlatorei Bolle	ORT 3341	E.R. Sventenius	1967-06-21	LP	Cumbre Nueva	28.6667	-17.8167	918
Aichryson palmense Webb & Bolle	ORT 3343	E.R. Sventenius	1967-06-16	LP	El Paso	28.6518	-17.88	650
Aichryson pachycaulon subsp. pachycaulon Bolle	ORT 34389	A. Santos	1997-07-27	F	Pico de la Zarza	28.1019	-14.3556	808
Aichryson laxum subsp. laxum (Haworth) Bramwell	ORT 5656	E.R. Sventenius	1960-07-07	LG	Hermigua, Barranco del Cedro	28.1276	-17.2201	903
Aichryson parlatorei Bolle	ORT 5660	E.R. Sventenius	1959-03-29	LG	La Laja	28.1111	-17.1897	453
Aichryson punctatum (Chr. Sm. & Buch) Webb & Berthel.	ORT 5664	E.R. Sventenius	1966-04-21	LG	Barranco de Inchereda	28.1331	-17.1685	613
Aichryson laxum subsp. laxum (Haworth) Bramwell	ORT 5668	E.R. Sventenius	1966-04-21	LG	Barranco de Inchereda	28.1331	-17.1685	613
Aichryson laxum subsp. laxum (Haworth) Bramwell	ORT 5669	E.R. Sventenius	1965-06-24	LG	Roque de Agando	28.1053	-17.2136	1243
Aichryson laxum subsp. laxum (Haworth) Bramwell	ORT 5672	E.R. Sventenius	1959-05-16	LG	Valle Gran Rey	28.1071	-17.3365	701
Aichryson parlatorei Bolle	ORT 5674	E.R. Sventenius	1968-04-03	LG	Acantilados	28.089	-17.1934	609
Aichryson parlatorei Bolle	ORT 5678	E.R. Sventenius	1945-05-19	LG	Fortaleza de Chipude	28.122	-17.269	1131
Aichryson punctatum (Chr. Sm. & Buch) Webb & Berthel.	ORT 7177	E.R. Sventenius	1949-09-26	GC	Sau-Caidero (Agaete)	27.9031	-15.6674	604
Aichryson parlatorei Bolle	ORT 7178	E.R. Sventenius	1951-04-19	GC	Barranco Palo Blanco	28.0558	-15.6994	996
Aichryson parlatorei Bolle	ORT 7181	E.R. Sventenius	1947-03-17	GC	Tenteniguada	27.9908	-15.5015	526
Aichryson porphyrogennetos Bolle	ORT 7182	E.R. Sventenius	1947-03-17	GC	Tenteniguada	27.9796	-15.5384	1247
Aichryson porphyrogennetos Bolle	ORT 7183	E.R. Sventenius	1947-04-03	GC	Risco de Goyedra	28.0414	-15.7271	273
Aichryson parlatorei Bolle	ORT 7184	E.R. Sventenius	1955-05-13	GC	Goyedra	28.0592	-15.7015	703
Aichryson laxum subsp. laxum (Haworth) Bramwell	ORT 7186	E.R. Sventenius	1947-03-27	GC	Pico de Bandama	28.0375	-15.4579	571
Aichryson porphyrogennetos Bolle	ORT 7187	E.R. Sventenius	1947-03-17	GC	Tenteniguada	27.9808	-15.5308	950
Aichryson porphyrogennetos Bolle	ORT 7188	E.R. Sventenius	1966-09-13	GC	Los Tiles de Moya	28.0876	-15.5929	561
Aichryson bituminosum Bañares	ORT 7189	E.R. Sventenius	1949-07-16	GC	Tenteniguada	27.9808	-15.5308	950
Aichryson divaricatum (Aiton) Praeger	ORT 752	E.R. Sventenius	1962-07-04	M	Curral das Freiras	32.7076	-16.9569	1212
Aichryson bollei Webb ex Bolle	TFC 12	D. Bramwell	1969-06-11	LP	Tijarafe	28.7238	-17.9537	834
Aichryson bollei Webb ex Bolle	TFC 13	D. Bramwell	1969-06-08	LP	La Cumbrecita	28.698	-17.8566	1308
Aichryson laxum subsp. laxum (Haworth) Bramwell	TFC 27.197	Arnay de la Rosa	1981-05-09	T	El Sauzal	28.3408	-16.5251	1484
Aichryson parlatorei Bolle	TFC 28.003	A. Charpín & R. Delgado	1984-05-04	T	Barranco de Badajoz (Guimar)	28.3039	-16.4442	700
Aichryson laxum subsp. laxum (Haworth) Bramwell	TFC 33.377	Carqué Alamo	1991-05-19	T	Barranco de Badajoz (Guimar)	28.3039	-16.4442	700
Aichryson parlatorei Bolle	TFC 36.836	L. Pérez de Paz. & David Pérez Hernández	1994-05-03	LG	Mirador de Tajaqué	28.1091	-17.2242	1301
Aichryson laxum subsp. laxum (Haworth) Bramwell	TFC 38.942	R. Racca	1996-03-20	T	Barranco Anosma	28.5576	-16.1348	320
Aichryson tortuosum subsp. tortuosum (Aiton) Webb & Berthel.	TFC 39.637	J.A. Reyes-Betancort., W.W. de la Torre & V.M. Osorio	1994-08-20	L	Famara, El Risco	29.2055	-13.4879	424
Aichryson laxum subsp. laxum (Haworth) Bramwell	TFC 39.917	V.L. Sauquillo	1996-06-06	T	Fuente Los Loros, Monte del Agua	28.3161	-16.823	1158
Aichryson bollei Webb ex Bolle	TFC 42.118	Bañares	April 1995	LP	Pared Vieja	28.6194	-17.8235	1204
Aichryson porphyrogennetos Bolle	TFC 42.120	Bañares & Bermúdez	May 2000	GC	Teror	28.0197	-15.5497	742
Aichryson brevipetalum Praeger	TFC 42.122	Bañares & Bermúdez	April 1999	LP	Barranco del Río	28.6916	-17.7905	451
Aichryson bituminosum Bañares	TFC 42.125	Bañares	May 2000	GC	Tenteniguada	27.9691	-15.5355	1350
Aichryson laxum subsp. laxum (Haworth) Bramwell	TFC 42.235	S. Becher & T. Himstedt	1999-05-06	T	Barranco de Tahodio, Anaga	28.5193	-16.2815	647
Aichryson punctatum (Chr. Sm. & Buch) Webb & Berthel.	TFC 43.404	Bañares	May 1996	EH	Pista de El Derrabado	27.7558	-18.0026	356
Aichryson punctatum (Chr. Sm. & Buch) Webb & Berthel.	TFC 43.405	Bañares	April 2000	T	Guamasa (El Ortigal)	28.4943	-16.3617	551
Aichryson parlatorei Bolle	TFC 43.406	Bañares & Bermúdez	April 2000	GC	Tenteniguada	27.9864	-15.5237	803
Aichryson pachycaulon Bolle subsp. praetermissum Bramwell	TFC 43.407	Bañares & Bermúdez	April 2001	GC	Lanzarote	28.0366	-15.585	1197
Aichryson pachycaulon Bolle subsp. praetermissum Bramwell	TFC 43.408	Bañares & Bermúdez	April 2000	GC	Presa de Lugarejos	28.0474	-15.6744	881
Aichryson parlatorei Bolle	TFC 43.409	A. Acevedo	2000-05-01	T	Masca (Cruz de Gilda)	28.3129	-16.8456	780
Aichryson parlatorei Bolle	TFC 43.410	Bañares & E. Carqué	May 2000	LG	El Sanguinal	28.162	-17.2576	570
Aichryson porphyrogennetos Bolle	TFC 43.414	Bañares	2002-05-03	GC	Barranco de la Virgen	28.0569	-15.5887	769
Aichryson porphyrogennetos Bolle	TFC 43.415	Bañares	2002-05-02	GC	Barranco Azuaje	28.1031	-15.5733	304
Aichryson pachycaulon Bolle subsp. praetermissum Bramwell	TFC 43.417	Bañares	2002-05-01	GC	Juncalillo	28.0397	-15.6443	1105
Aichryson brevipetalum Praeger	TFC 43.445	Bañares	May 2005	LP	Barranco del Carmen	28.7131	-17.7893	610
Aichryson laxum subsp. laxum (Haworth) Bramwell	TFC 44.480	V.L. Sauquillo & Rodríguez Navarro	2002-06-01	T	Hoya de las Limeras	28.4619	-16.4274	675
Aichryson tortuosum (Aiton) Webb & Berthel. subsp. bethencourtianum (Bolle) Bañares	TFC 46.382	Scholz	2003-10-23	F	Pico del Fraile	28.0903	-14.3939	679
Aichryson laxum (Haworth) Bramwell subsp. latipetalum Bañares & M.V. Marrero	TFC 46.862	Bañares & Á. Marrero	June 2002	T	Barranco de Anavingo	28.3465	-16.441	766
Aichryson tortuosum (Aiton) Webb & Berthel. subsp. bethencourtianum (Bolle) Bañares	TFC 46.868	Bañares & Scholz	July 2004	F	Montana de la Muda	28.5716	-13.9593	657
Aichryson parlatorei Bolle	TFC 47.027	A.P. Mederos	2005-03-14	EH	Los Llanillos	27.7553	-18.0357	177
Aichryson palmense Webb & Bolle	TFC 48.685	Bañares	July 2007	LP	Barranco del Carmen	28.7131	-17.7893	610
Aichryson brevipetalum Praeger	TFC 48.687	Bañares	June 2003	LP	Reserva MAB El Canal y Los Tiles	28.7729	-17.8119	1329
Aichryson laxum (Haworth) Bramwell subsp. latipetalum Bañares & M.V. Marrero	TFC 48.689	Bañares	June 2009	T	Boca del Valle	28.4024	-16.421	1498
Aichryson laxum (Haworth) Bramwell subsp. latipetalum Bañares & M.V. Marrero	TFC 48.690	Bañares & Bermúdez	June 2014	T	Candelaria	28.397	-16.4209	1608
Aichryson laxum (Haworth) Bramwell subsp. latipetalum Bañares & M.V. Marrero	TFC 48.691	Bañares & Bermúdez	June 2014	T	Barranco Hondo	28.4126	-16.3905	1151
Aichryson roseum Bañares	TFC 48.704	Bañares	April 2011	GC	Valsendero	28.0503	-15.5885	845
Aichryson roseum Bañares	TFC 48.708	Bañares	April 2011	GC	Lanzarote	28.0366	-15.585	1197
Aichryson roseum Bañares	TFC 48.709	Bañares	April 2011	GC	near Fontanales	28.0571	-15.6072	993
Aichryson pachycaulon Bolle subsp. praetermissum Bramwell	TFC 48.710	Bañares	April 2011	GC	Barranco del Agua de Fonantales	28.0507	-15.6082	1071
Aichryson pachycaulon Bolle subsp. praetermissum Bramwell	TFC 48.711	Bañares	May 2014	GC	Valsendero	28.0503	-15.5885	845
Aichryson laxum subsp. laxum (Haworth) Bramwell	TFC 48.808	R. Navarro & Acebes Ginovés	2008-11-16	T	Barranco de Guayonje, Tacoronte	28.4865	-16.4194	373
Aichryson laxum subsp. laxum (Haworth) Bramwell	TFC 49.339	R. Navarro	2009-06-06	T	La Matanza	28.4556	-16.4567	354
Aichryson laxum subsp. laxum (Haworth) Bramwell	TFC 50.567	Bañares	June 2009	T	El Oritigal, La Laguna	28.4855	-16.3076	522
Aichryson brevipetalum Praeger	TFC 50566	Bañares & Acevedo	2010-05-09	LP	Barranco de la Madera	28.7075	-17.7971	746
Aichryson laxum subsp. laxum (Haworth) Bramwell	TFC 51.174	C. González Montelongo	2014-06-15	T	Los Realejos, Barranco de Ruíz	28.3797	-16.6252	347
Aichryson parlatorei Bolle	TFC 52.326	E.B. Tejera & L. Rodríguez	1988-04-10	EH	Bajara de Jinama a Frontera	27.7543	-17.986	1017
Aichryson parlatorei Bolle	TFC 52.330	E. Carqué	1990-03-17	T	Barranco Tahodio, El Laurel	28.521	-16.2693	402
Aichryson parlatorei Bolle	TFC 52.333	E. Carqué	1989-03-20	GC	Barranco de los Cemícalos	27.9691	-15.4969	952
Aichryson parlatorei Bolle	TFC 52.335	E. Carqué	1989-05-09	LG	Vallehermoso	28.125	-17.2066	930
Aichryson tortuosum subsp. tortuosum (Aiton) Webb & Berthel.	TFC 52.336	L. Rodríguez Armas & E.B. Tejera	-	L	Haría	29.1478	-13.5096	399
Aichryson parlatorei Bolle	TFC 52.337	E. Carqué	1990-04-20	T	Teno, El Palmar	28.3443	-16.8386	644
Aichryson parlatorei Bolle	TFC 6100	H. Metlesics	1976-03-13	LG	La Laja	28.1129	-17.1913	577
Aichryson punctatum (Chr. Sm. & Buch) Webb & Berthel.	ZSS 02710	J. Lüthy	March 1989	T	Casa Blanca, Teno	28.3694	-16.8557	111
Aichryson punctatum (Chr. Sm. & Buch) Webb & Berthel.	ZSS 02711	J. Lüthy	1989-03-14	T	Barranco de Masca	28.3026	-16.8402	506
Aichryson punctatum (Chr. Sm. & Buch) Webb & Berthel.	ZSS 02712	J. Lüthy	1989-03-18	LG	La Laja	28.1115	-17.1868	428
Aichryson pachycaulon Bolle subsp. gonzaleshernandezii (Kunk.) Bramwell	ZSS 02912	J. Lüthy	1989-03-18	LG	Hermigua	28.1251	-17.2068	930
Aichryson laxum subsp. laxum (Haworth) Bramwell	ZSS 05431	J. Lüthy	1989-03-11	T	Taganana	28.5553	-16.2282	544
Aichryson laxum subsp. laxum (Haworth) Bramwell	ZSS 05434	J. Lüthy	1989-03-08	T	Casa Blanca, Teno	28.3694	-16.8557	111
Aichryson punctatum (Chr. Sm. & Buch) Webb & Berthel.	ZSS 12413	U. Eggli & Nyffeler	1993-04-21	LP	Casas Roque Faro	28.7997	-17.8747	1061
Aichryson punctatum (Chr. Sm. & Buch) Webb & Berthel.	ZSS 12448	U. Eggli & Nyffeler	1993-04-25	T	Montanas de Anaga	28.5382	-16.2671	909
Aichryson laxum subsp. laxum (Haworth) Bramwell	ZSS 14897	U. Eggli & Nyffeler	1993-04-23	LP	Barranco de Agua	28.7955	-17.7837	290
Aichryson pachycaulon Bolle subsp. parviflorum (Bolle) Bramwell	ZSS 14899	U. Eggli & Nyffeler	1993-04-23	LP	Los Sauces	28.8115	-17.7785	143
Aichryson laxum subsp. laxum (Haworth) Bramwell	ZSS 14900	U. Eggli & Nyffeler	1993-04-25	T	Montanas de Anaga	28.5238	-16.1942	162
Aichryson parlatorei Bolle	ZSS 14901	U. Eggli & Nyffeler	1993-04-27	T	near Masca	28.3033	-16.8238	1143
Aichryson parlatorei Bolle	ZSS 14903	U. Eggli & Nyffeler	1993-04-29	T	below Teno Alto	28.3447	-16.8835	744
Aichryson parlatorei Bolle	ZSS 14904	U. Eggli & Nyffeler	1993-04-30	T	10 km above Buenavista towards Masca	28.3185	-16.8528	724
Aichryson parlatorei Bolle	ZSS 15136	U. Eggli & Nyffeler	1993-04-25	T	Montanas de Anaga	28.5238	-16.1942	162
Aichryson punctatum (Chr. Sm. & Buch) Webb & Berthel.	ZSS 15538	J. Lüthy	1989-03-17	LG	Lomo del Balo, Vallegranrey	28.1206	-17.3151	722
Aichryson parlatorei Bolle	ZSS 15539	J. Lüthy	1989-03-18	LG	La Laja	28.1115	-17.1868	428
Aichryson parlatorei Bolle	ZSS 15540	J. Lüthy	1989-03-14	T	Barranco de Masca	28.3026	-16.8402	506
Aichryson parlatorei Bolle	ZSS 15542	J. Lüthy	1989-03-13	T	Lomo de Masca	28.3021	-16.8378	595
Aichryson tortuosum subsp. tortuosum (Aiton) Webb & Berthel.	ZSS 9356	D.J. Supthut	1986-03-06	L	Mírador del Río	29.2138	-13.4811	466

## Sheet: Occurrence GBIF
	Species	scientificName	verbatimScientificName	decimalLongitude	decimalLatitude	countryCode	individualCount	gbifID	family	taxonRank	coordinateUncertaintyInMeters	year	basisOfRecord	institutionCode	datasetKey
1478	Aichryson divaricatum	Aichryson divaricatum (Aiton) Praeger	Aichryson divaricatum (Ait.) Praeger	-16.9	32.733	PRT	NA	148098166	Crassulaceae	SPECIES	2000	1982	PRESERVED_SPECIMEN	AU	833db434-f762-11e1-a439-00145eb45e9a
1467	Aichryson villosum	Aichryson villosum (Aiton) Webb & Berthel.	Aichryson villosum	-17.2339	32.8	PRT	NA	176869653	Crassulaceae	SPECIES	NA	2002	PRESERVED_SPECIMEN	KU	95c938a8-f762-11e1-a439-00145eb45e9a
1466	Aichryson divaricatum	Aichryson divaricatum (Aiton) Praeger	Aichryson divaricatum	-16.9612	32.7489	PRT	NA	176870109	Crassulaceae	SPECIES	29290	2002	PRESERVED_SPECIMEN	KU	95c938a8-f762-11e1-a439-00145eb45e9a
1465	Aichryson dumosum	Aichryson dumosum (Lowe) Praeger	Aichryson dumosum	-16.8955	32.6621	PRT	NA	176870123	Crassulaceae	SPECIES	243	2002	PRESERVED_SPECIMEN	KU	95c938a8-f762-11e1-a439-00145eb45e9a
1113	Aichryson punctatum	Aichryson punctatum (C.Sm. ex Link) Webb & Berthel.	Aichryson punctatum (Chr.Sm.ex Buch.-Ham.) W.B.	-15.5167	28	ESP	NA	209994451	Crassulaceae	SPECIES	NA	NA	PRESERVED_SPECIMEN	ESP003	865df020-f762-11e1-a439-00145eb45e9a
1108	Aichryson brevipetalum	Aichryson brevipetalum Praeger	Aichryson brevipetalum Praeger	-17.9213	28.6685	ESP	NA	217715682	Crassulaceae	SPECIES	7071	NA	HUMAN_OBSERVATION	FUND. BIODIVERSIDAD	4cf3eec1-b902-40c9-b15b-05c5fe5928b6
1104	Aichryson pachycaulon subsp. immaculatum	Aichryson pachycaulon subsp. immaculatum (Webb & Christ) Bramwell	Aichryson pachycaulon subsp. inmaculatum (Webb ex Christ) Bramwell	-16.2812	28.5185	ESP	NA	217715708	Crassulaceae	SUBSPECIES	7071	NA	HUMAN_OBSERVATION	FUND. BIODIVERSIDAD	4cf3eec1-b902-40c9-b15b-05c5fe5928b6
1100	Aichryson bollei	Aichryson bollei Webb ex Bolle	Aichryson bollei Webb ex Bolle	-17.8113	28.6685	ESP	NA	217715734	Crassulaceae	SPECIES	7071	NA	HUMAN_OBSERVATION	FUND. BIODIVERSIDAD	4cf3eec1-b902-40c9-b15b-05c5fe5928b6
1099	Aichryson bollei	Aichryson bollei Webb ex Bolle	Aichryson bollei Webb ex Bolle	-17.8213	28.7585	ESP	NA	217715736	Crassulaceae	SPECIES	7071	NA	HUMAN_OBSERVATION	FUND. BIODIVERSIDAD	4cf3eec1-b902-40c9-b15b-05c5fe5928b6
1094	Aichryson brevipetalum	Aichryson brevipetalum Praeger	Aichryson brevipetalum Praeger	-17.8113	28.6685	ESP	NA	217715741	Crassulaceae	SPECIES	7071	NA	HUMAN_OBSERVATION	FUND. BIODIVERSIDAD	4cf3eec1-b902-40c9-b15b-05c5fe5928b6
1091	Aichryson bollei	Aichryson bollei Webb ex Bolle	Aichryson bollei Webb ex Bolle	-17.9213	28.6685	ESP	NA	217715745	Crassulaceae	SPECIES	7071	NA	HUMAN_OBSERVATION	FUND. BIODIVERSIDAD	4cf3eec1-b902-40c9-b15b-05c5fe5928b6
1089	Aichryson brevipetalum	Aichryson brevipetalum Praeger	Aichryson brevipetalum Praeger	-17.8213	28.7585	ESP	NA	217715747	Crassulaceae	SPECIES	7071	NA	HUMAN_OBSERVATION	FUND. BIODIVERSIDAD	4cf3eec1-b902-40c9-b15b-05c5fe5928b6
1088	Aichryson pachycaulon subsp. parviflorum	Aichryson pachycaulon subsp. parviflorum (Bolle) Bramwell	Aichryson pachycaulon subsp. parviflorum (Bolle) Bramwell	-17.9213	28.7585	ESP	NA	217716297	Crassulaceae	SUBSPECIES	7071	NA	HUMAN_OBSERVATION	FUND. BIODIVERSIDAD	4cf3eec1-b902-40c9-b15b-05c5fe5928b6
1086	Aichryson parlatorei	Aichryson parlatorei Bolle	Aichryson parlatorei Bolle	-17.9213	28.7585	ESP	NA	217716300	Crassulaceae	SPECIES	7071	NA	HUMAN_OBSERVATION	FUND. BIODIVERSIDAD	4cf3eec1-b902-40c9-b15b-05c5fe5928b6
1083	Aichryson pachycaulon subsp. gonzalezhernandezii	Aichryson pachycaulon subsp. gonzalezhernandezii (Kunkel) Bramwell	Aichryson pachycaulon subsp. gonzalezhernandezii (G. Kunkel) Bramwell	-17.2912	28.1385	ESP	NA	217716308	Crassulaceae	SUBSPECIES	7071	NA	HUMAN_OBSERVATION	FUND. BIODIVERSIDAD	4cf3eec1-b902-40c9-b15b-05c5fe5928b6
1078	Aichryson palmense	Aichryson palmense Webb ex Bolle	Aichryson palmense Webb ex Bolle	-17.8113	28.5785	ESP	NA	217716581	Crassulaceae	SPECIES	7071	NA	HUMAN_OBSERVATION	FUND. BIODIVERSIDAD	4cf3eec1-b902-40c9-b15b-05c5fe5928b6
1071	Aichryson porphyrogennetos	Aichryson porphyrogennetos Bolle	Aichryson porphyrogennetos Bolle	-15.4612	28.0685	ESP	NA	217716588	Crassulaceae	SPECIES	7071	NA	HUMAN_OBSERVATION	FUND. BIODIVERSIDAD	4cf3eec1-b902-40c9-b15b-05c5fe5928b6
1070	Aichryson parlatorei	Aichryson parlatorei Bolle	Aichryson parlatorei Bolle	-17.3212	28.1185	ESP	NA	217716714	Crassulaceae	SPECIES	707	NA	HUMAN_OBSERVATION	FUND. BIODIVERSIDAD	4cf3eec1-b902-40c9-b15b-05c5fe5928b6
1068	Aichryson parlatorei	Aichryson parlatorei Bolle	Aichryson parlatorei Bolle	-17.2612	28.1685	ESP	NA	217716716	Crassulaceae	SPECIES	707	NA	HUMAN_OBSERVATION	FUND. BIODIVERSIDAD	4cf3eec1-b902-40c9-b15b-05c5fe5928b6
1066	Aichryson parlatorei	Aichryson parlatorei Bolle	Aichryson parlatorei Bolle	-17.2612	28.0985	ESP	NA	217716718	Crassulaceae	SPECIES	707	NA	HUMAN_OBSERVATION	FUND. BIODIVERSIDAD	4cf3eec1-b902-40c9-b15b-05c5fe5928b6
1063	Aichryson parlatorei	Aichryson parlatorei Bolle	Aichryson parlatorei Bolle	-17.1812	28.1285	ESP	NA	217716721	Crassulaceae	SPECIES	707	NA	HUMAN_OBSERVATION	FUND. BIODIVERSIDAD	4cf3eec1-b902-40c9-b15b-05c5fe5928b6
1062	Aichryson parlatorei	Aichryson parlatorei Bolle	Aichryson parlatorei Bolle	-17.2812	28.1085	ESP	NA	217716722	Crassulaceae	SPECIES	707	NA	HUMAN_OBSERVATION	FUND. BIODIVERSIDAD	4cf3eec1-b902-40c9-b15b-05c5fe5928b6
1061	Aichryson parlatorei	Aichryson parlatorei Bolle	Aichryson parlatorei Bolle	-17.1712	28.1085	ESP	NA	217716723	Crassulaceae	SPECIES	707	NA	HUMAN_OBSERVATION	FUND. BIODIVERSIDAD	4cf3eec1-b902-40c9-b15b-05c5fe5928b6
1060	Aichryson parlatorei	Aichryson parlatorei Bolle	Aichryson parlatorei Bolle	-17.1612	28.1085	ESP	NA	217716724	Crassulaceae	SPECIES	707	NA	HUMAN_OBSERVATION	FUND. BIODIVERSIDAD	4cf3eec1-b902-40c9-b15b-05c5fe5928b6
1059	Aichryson parlatorei	Aichryson parlatorei Bolle	Aichryson parlatorei Bolle	-17.2712	28.0985	ESP	NA	217716725	Crassulaceae	SPECIES	707	NA	HUMAN_OBSERVATION	FUND. BIODIVERSIDAD	4cf3eec1-b902-40c9-b15b-05c5fe5928b6
1058	Aichryson parlatorei	Aichryson parlatorei Bolle	Aichryson parlatorei Bolle	-17.2612	28.0785	ESP	NA	217716726	Crassulaceae	SPECIES	707	NA	HUMAN_OBSERVATION	FUND. BIODIVERSIDAD	4cf3eec1-b902-40c9-b15b-05c5fe5928b6
1057	Aichryson parlatorei	Aichryson parlatorei Bolle	Aichryson parlatorei Bolle	-17.3012	28.1485	ESP	NA	217716727	Crassulaceae	SPECIES	707	NA	HUMAN_OBSERVATION	FUND. BIODIVERSIDAD	4cf3eec1-b902-40c9-b15b-05c5fe5928b6
1056	Aichryson parlatorei	Aichryson parlatorei Bolle	Aichryson parlatorei Bolle	-17.2212	28.0985	ESP	NA	217716728	Crassulaceae	SPECIES	707	NA	HUMAN_OBSERVATION	FUND. BIODIVERSIDAD	4cf3eec1-b902-40c9-b15b-05c5fe5928b6
1055	Aichryson parlatorei	Aichryson parlatorei Bolle	Aichryson parlatorei Bolle	-17.2112	28.0985	ESP	NA	217716729	Crassulaceae	SPECIES	707	NA	HUMAN_OBSERVATION	FUND. BIODIVERSIDAD	4cf3eec1-b902-40c9-b15b-05c5fe5928b6
1054	Aichryson parlatorei	Aichryson parlatorei Bolle	Aichryson parlatorei Bolle	-17.1612	28.0985	ESP	NA	217716730	Crassulaceae	SPECIES	707	NA	HUMAN_OBSERVATION	FUND. BIODIVERSIDAD	4cf3eec1-b902-40c9-b15b-05c5fe5928b6
1052	Aichryson parlatorei	Aichryson parlatorei Bolle	Aichryson parlatorei Bolle	-17.1912	28.0485	ESP	NA	217716732	Crassulaceae	SPECIES	7071	NA	HUMAN_OBSERVATION	FUND. BIODIVERSIDAD	4cf3eec1-b902-40c9-b15b-05c5fe5928b6
1051	Aichryson parlatorei	Aichryson parlatorei Bolle	Aichryson parlatorei Bolle	-17.2612	28.0885	ESP	NA	217716733	Crassulaceae	SPECIES	707	NA	HUMAN_OBSERVATION	FUND. BIODIVERSIDAD	4cf3eec1-b902-40c9-b15b-05c5fe5928b6
1050	Aichryson parlatorei	Aichryson parlatorei Bolle	Aichryson parlatorei Bolle	-17.2312	28.0985	ESP	NA	217716734	Crassulaceae	SPECIES	707	NA	HUMAN_OBSERVATION	FUND. BIODIVERSIDAD	4cf3eec1-b902-40c9-b15b-05c5fe5928b6
1049	Aichryson parlatorei	Aichryson parlatorei Bolle	Aichryson parlatorei Bolle	-17.2812	28.0785	ESP	NA	217716735	Crassulaceae	SPECIES	707	NA	HUMAN_OBSERVATION	FUND. BIODIVERSIDAD	4cf3eec1-b902-40c9-b15b-05c5fe5928b6
1048	Aichryson parlatorei	Aichryson parlatorei Bolle	Aichryson parlatorei Bolle	-17.2412	28.0785	ESP	NA	217716736	Crassulaceae	SPECIES	707	NA	HUMAN_OBSERVATION	FUND. BIODIVERSIDAD	4cf3eec1-b902-40c9-b15b-05c5fe5928b6
1047	Aichryson parlatorei	Aichryson parlatorei Bolle	Aichryson parlatorei Bolle	-17.2312	28.0685	ESP	NA	217716737	Crassulaceae	SPECIES	707	NA	HUMAN_OBSERVATION	FUND. BIODIVERSIDAD	4cf3eec1-b902-40c9-b15b-05c5fe5928b6
1046	Aichryson punctatum	Aichryson punctatum (C.Sm. ex Link) Webb & Berthel.	Aichryson punctatum (C. Sm. ex Buch) Webb & Berthel.	-17.2912	28.1385	ESP	NA	217716738	Crassulaceae	SPECIES	7071	NA	HUMAN_OBSERVATION	FUND. BIODIVERSIDAD	4cf3eec1-b902-40c9-b15b-05c5fe5928b6
1045	Aichryson punctatum	Aichryson punctatum (C.Sm. ex Link) Webb & Berthel.	Aichryson punctatum (C. Sm. ex Buch) Webb & Berthel.	-17.2012	28.1285	ESP	NA	217716739	Crassulaceae	SPECIES	707	NA	HUMAN_OBSERVATION	FUND. BIODIVERSIDAD	4cf3eec1-b902-40c9-b15b-05c5fe5928b6
1044	Aichryson punctatum	Aichryson punctatum (C.Sm. ex Link) Webb & Berthel.	Aichryson punctatum (C. Sm. ex Buch) Webb & Berthel.	-17.1912	28.1385	ESP	NA	217716740	Crassulaceae	SPECIES	7071	NA	HUMAN_OBSERVATION	FUND. BIODIVERSIDAD	4cf3eec1-b902-40c9-b15b-05c5fe5928b6
1043	Aichryson parlatorei	Aichryson parlatorei Bolle	Aichryson parlatorei Bolle	-17.2512	28.0885	ESP	NA	217716741	Crassulaceae	SPECIES	707	NA	HUMAN_OBSERVATION	FUND. BIODIVERSIDAD	4cf3eec1-b902-40c9-b15b-05c5fe5928b6
1041	Aichryson parlatorei	Aichryson parlatorei Bolle	Aichryson parlatorei Bolle	-18.0113	27.7185	ESP	NA	217716801	Crassulaceae	SPECIES	707	NA	HUMAN_OBSERVATION	FUND. BIODIVERSIDAD	4cf3eec1-b902-40c9-b15b-05c5fe5928b6
1040	Aichryson parlatorei	Aichryson parlatorei Bolle	Aichryson parlatorei Bolle	-18.0713	27.7385	ESP	NA	217716802	Crassulaceae	SPECIES	707	NA	HUMAN_OBSERVATION	FUND. BIODIVERSIDAD	4cf3eec1-b902-40c9-b15b-05c5fe5928b6
1039	Aichryson parlatorei	Aichryson parlatorei Bolle	Aichryson parlatorei Bolle	-18.0113	27.7385	ESP	NA	217716803	Crassulaceae	SPECIES	707	NA	HUMAN_OBSERVATION	FUND. BIODIVERSIDAD	4cf3eec1-b902-40c9-b15b-05c5fe5928b6
1038	Aichryson parlatorei	Aichryson parlatorei Bolle	Aichryson parlatorei Bolle	-18.0113	27.7485	ESP	NA	217716804	Crassulaceae	SPECIES	707	NA	HUMAN_OBSERVATION	FUND. BIODIVERSIDAD	4cf3eec1-b902-40c9-b15b-05c5fe5928b6
1037	Aichryson parlatorei	Aichryson parlatorei Bolle	Aichryson parlatorei Bolle	-18.0013	27.6985	ESP	NA	217716805	Crassulaceae	SPECIES	707	NA	HUMAN_OBSERVATION	FUND. BIODIVERSIDAD	4cf3eec1-b902-40c9-b15b-05c5fe5928b6
1036	Aichryson parlatorei	Aichryson parlatorei Bolle	Aichryson parlatorei Bolle	-18.0013	27.7485	ESP	NA	217716806	Crassulaceae	SPECIES	707	NA	HUMAN_OBSERVATION	FUND. BIODIVERSIDAD	4cf3eec1-b902-40c9-b15b-05c5fe5928b6
1035	Aichryson parlatorei	Aichryson parlatorei Bolle	Aichryson parlatorei Bolle	-17.9913	27.6885	ESP	NA	217716807	Crassulaceae	SPECIES	707	NA	HUMAN_OBSERVATION	FUND. BIODIVERSIDAD	4cf3eec1-b902-40c9-b15b-05c5fe5928b6
1034	Aichryson parlatorei	Aichryson parlatorei Bolle	Aichryson parlatorei Bolle	-17.9713	27.7185	ESP	NA	217716808	Crassulaceae	SPECIES	707	NA	HUMAN_OBSERVATION	FUND. BIODIVERSIDAD	4cf3eec1-b902-40c9-b15b-05c5fe5928b6
1033	Aichryson parlatorei	Aichryson parlatorei Bolle	Aichryson parlatorei Bolle	-17.9713	27.7785	ESP	NA	217716809	Crassulaceae	SPECIES	707	NA	HUMAN_OBSERVATION	FUND. BIODIVERSIDAD	4cf3eec1-b902-40c9-b15b-05c5fe5928b6
1032	Aichryson parlatorei	Aichryson parlatorei Bolle	Aichryson parlatorei Bolle	-17.9613	27.7585	ESP	NA	217716810	Crassulaceae	SPECIES	707	NA	HUMAN_OBSERVATION	FUND. BIODIVERSIDAD	4cf3eec1-b902-40c9-b15b-05c5fe5928b6
1031	Aichryson parlatorei	Aichryson parlatorei Bolle	Aichryson parlatorei Bolle	-17.9513	27.7685	ESP	NA	217716811	Crassulaceae	SPECIES	707	NA	HUMAN_OBSERVATION	FUND. BIODIVERSIDAD	4cf3eec1-b902-40c9-b15b-05c5fe5928b6
1030	Aichryson parlatorei	Aichryson parlatorei Bolle	Aichryson parlatorei Bolle	-17.9613	27.7885	ESP	NA	217716812	Crassulaceae	SPECIES	707	NA	HUMAN_OBSERVATION	FUND. BIODIVERSIDAD	4cf3eec1-b902-40c9-b15b-05c5fe5928b6
1029	Aichryson parlatorei	Aichryson parlatorei Bolle	Aichryson parlatorei Bolle	-17.9513	27.7885	ESP	NA	217716813	Crassulaceae	SPECIES	707	NA	HUMAN_OBSERVATION	FUND. BIODIVERSIDAD	4cf3eec1-b902-40c9-b15b-05c5fe5928b6
1027	Aichryson parlatorei	Aichryson parlatorei Bolle	Aichryson parlatorei Bolle	-18.0213	27.7385	ESP	NA	217716815	Crassulaceae	SPECIES	707	NA	HUMAN_OBSERVATION	FUND. BIODIVERSIDAD	4cf3eec1-b902-40c9-b15b-05c5fe5928b6
1026	Aichryson parlatorei	Aichryson parlatorei Bolle	Aichryson parlatorei Bolle	-17.9913	27.7685	ESP	NA	217716816	Crassulaceae	SPECIES	7071	NA	HUMAN_OBSERVATION	FUND. BIODIVERSIDAD	4cf3eec1-b902-40c9-b15b-05c5fe5928b6
1025	Aichryson parlatorei	Aichryson parlatorei Bolle	Aichryson parlatorei Bolle	-18.0213	27.7485	ESP	NA	217716817	Crassulaceae	SPECIES	707	NA	HUMAN_OBSERVATION	FUND. BIODIVERSIDAD	4cf3eec1-b902-40c9-b15b-05c5fe5928b6
1024	Aichryson parlatorei	Aichryson parlatorei Bolle	Aichryson parlatorei Bolle	-17.9213	27.7985	ESP	NA	217716818	Crassulaceae	SPECIES	707	NA	HUMAN_OBSERVATION	FUND. BIODIVERSIDAD	4cf3eec1-b902-40c9-b15b-05c5fe5928b6
1023	Aichryson parlatorei	Aichryson parlatorei Bolle	Aichryson parlatorei Bolle	-17.9413	27.7985	ESP	NA	217716819	Crassulaceae	SPECIES	707	NA	HUMAN_OBSERVATION	FUND. BIODIVERSIDAD	4cf3eec1-b902-40c9-b15b-05c5fe5928b6
1022	Aichryson parlatorei	Aichryson parlatorei Bolle	Aichryson parlatorei Bolle	-17.9413	27.7785	ESP	NA	217716820	Crassulaceae	SPECIES	707	NA	HUMAN_OBSERVATION	FUND. BIODIVERSIDAD	4cf3eec1-b902-40c9-b15b-05c5fe5928b6
1019	Aichryson parlatorei	Aichryson parlatorei Bolle	Aichryson parlatorei Bolle	-17.9513	27.7785	ESP	NA	217716823	Crassulaceae	SPECIES	707	NA	HUMAN_OBSERVATION	FUND. BIODIVERSIDAD	4cf3eec1-b902-40c9-b15b-05c5fe5928b6
1018	Aichryson parlatorei	Aichryson parlatorei Bolle	Aichryson parlatorei Bolle	-17.9613	27.7685	ESP	NA	217716824	Crassulaceae	SPECIES	707	NA	HUMAN_OBSERVATION	FUND. BIODIVERSIDAD	4cf3eec1-b902-40c9-b15b-05c5fe5928b6
1016	Aichryson parlatorei	Aichryson parlatorei Bolle	Aichryson parlatorei Bolle	-18.0913	27.7485	ESP	NA	217716826	Crassulaceae	SPECIES	707	NA	HUMAN_OBSERVATION	FUND. BIODIVERSIDAD	4cf3eec1-b902-40c9-b15b-05c5fe5928b6
1015	Aichryson parlatorei	Aichryson parlatorei Bolle	Aichryson parlatorei Bolle	-18.0913	27.7385	ESP	NA	217716827	Crassulaceae	SPECIES	707	NA	HUMAN_OBSERVATION	FUND. BIODIVERSIDAD	4cf3eec1-b902-40c9-b15b-05c5fe5928b6
1014	Aichryson parlatorei	Aichryson parlatorei Bolle	Aichryson parlatorei Bolle	-18.0913	27.7185	ESP	NA	217716828	Crassulaceae	SPECIES	707	NA	HUMAN_OBSERVATION	FUND. BIODIVERSIDAD	4cf3eec1-b902-40c9-b15b-05c5fe5928b6
1013	Aichryson parlatorei	Aichryson parlatorei Bolle	Aichryson parlatorei Bolle	-18.1013	27.7185	ESP	NA	217716829	Crassulaceae	SPECIES	707	NA	HUMAN_OBSERVATION	FUND. BIODIVERSIDAD	4cf3eec1-b902-40c9-b15b-05c5fe5928b6
1012	Aichryson parlatorei	Aichryson parlatorei Bolle	Aichryson parlatorei Bolle	-18.1113	27.7185	ESP	NA	217716830	Crassulaceae	SPECIES	707	NA	HUMAN_OBSERVATION	FUND. BIODIVERSIDAD	4cf3eec1-b902-40c9-b15b-05c5fe5928b6
1011	Aichryson parlatorei	Aichryson parlatorei Bolle	Aichryson parlatorei Bolle	-18.1313	27.7585	ESP	NA	217716831	Crassulaceae	SPECIES	707	NA	HUMAN_OBSERVATION	FUND. BIODIVERSIDAD	4cf3eec1-b902-40c9-b15b-05c5fe5928b6
1010	Aichryson parlatorei	Aichryson parlatorei Bolle	Aichryson parlatorei Bolle	-18.0113	27.7285	ESP	NA	217716832	Crassulaceae	SPECIES	707	NA	HUMAN_OBSERVATION	FUND. BIODIVERSIDAD	4cf3eec1-b902-40c9-b15b-05c5fe5928b6
1009	Aichryson parlatorei	Aichryson parlatorei Bolle	Aichryson parlatorei Bolle	-18.1313	27.7285	ESP	NA	217716833	Crassulaceae	SPECIES	707	NA	HUMAN_OBSERVATION	FUND. BIODIVERSIDAD	4cf3eec1-b902-40c9-b15b-05c5fe5928b6
1008	Aichryson parlatorei	Aichryson parlatorei Bolle	Aichryson parlatorei Bolle	-18.0213	27.7285	ESP	NA	217716834	Crassulaceae	SPECIES	707	NA	HUMAN_OBSERVATION	FUND. BIODIVERSIDAD	4cf3eec1-b902-40c9-b15b-05c5fe5928b6
1007	Aichryson parlatorei	Aichryson parlatorei Bolle	Aichryson parlatorei Bolle	-18.0613	27.7185	ESP	NA	217716835	Crassulaceae	SPECIES	707	NA	HUMAN_OBSERVATION	FUND. BIODIVERSIDAD	4cf3eec1-b902-40c9-b15b-05c5fe5928b6
1006	Aichryson parlatorei	Aichryson parlatorei Bolle	Aichryson parlatorei Bolle	-18.0513	27.7085	ESP	NA	217716836	Crassulaceae	SPECIES	707	NA	HUMAN_OBSERVATION	FUND. BIODIVERSIDAD	4cf3eec1-b902-40c9-b15b-05c5fe5928b6
1005	Aichryson parlatorei	Aichryson parlatorei Bolle	Aichryson parlatorei Bolle	-18.1313	27.7385	ESP	NA	217716837	Crassulaceae	SPECIES	707	NA	HUMAN_OBSERVATION	FUND. BIODIVERSIDAD	4cf3eec1-b902-40c9-b15b-05c5fe5928b6
1004	Aichryson parlatorei	Aichryson parlatorei Bolle	Aichryson parlatorei Bolle	-18.0613	27.7285	ESP	NA	217716838	Crassulaceae	SPECIES	707	NA	HUMAN_OBSERVATION	FUND. BIODIVERSIDAD	4cf3eec1-b902-40c9-b15b-05c5fe5928b6
1003	Aichryson parlatorei	Aichryson parlatorei Bolle	Aichryson parlatorei Bolle	-18.0413	27.7385	ESP	NA	217716839	Crassulaceae	SPECIES	707	NA	HUMAN_OBSERVATION	FUND. BIODIVERSIDAD	4cf3eec1-b902-40c9-b15b-05c5fe5928b6
1002	Aichryson parlatorei	Aichryson parlatorei Bolle	Aichryson parlatorei Bolle	-18.0513	27.7385	ESP	NA	217716840	Crassulaceae	SPECIES	707	NA	HUMAN_OBSERVATION	FUND. BIODIVERSIDAD	4cf3eec1-b902-40c9-b15b-05c5fe5928b6
1001	Aichryson parlatorei	Aichryson parlatorei Bolle	Aichryson parlatorei Bolle	-18.0313	27.7385	ESP	NA	217716841	Crassulaceae	SPECIES	707	NA	HUMAN_OBSERVATION	FUND. BIODIVERSIDAD	4cf3eec1-b902-40c9-b15b-05c5fe5928b6
1000	Aichryson parlatorei	Aichryson parlatorei Bolle	Aichryson parlatorei Bolle	-18.0213	27.7185	ESP	NA	217716842	Crassulaceae	SPECIES	707	NA	HUMAN_OBSERVATION	FUND. BIODIVERSIDAD	4cf3eec1-b902-40c9-b15b-05c5fe5928b6
999	Aichryson parlatorei	Aichryson parlatorei Bolle	Aichryson parlatorei Bolle	-18.0613	27.7385	ESP	NA	217716843	Crassulaceae	SPECIES	707	NA	HUMAN_OBSERVATION	FUND. BIODIVERSIDAD	4cf3eec1-b902-40c9-b15b-05c5fe5928b6
998	Aichryson parlatorei	Aichryson parlatorei Bolle	Aichryson parlatorei Bolle	-18.0513	27.7485	ESP	NA	217716844	Crassulaceae	SPECIES	707	NA	HUMAN_OBSERVATION	FUND. BIODIVERSIDAD	4cf3eec1-b902-40c9-b15b-05c5fe5928b6
997	Aichryson punctatum	Aichryson punctatum (C.Sm. ex Link) Webb & Berthel.	Aichryson punctatum (C. Sm. ex Buch) Webb & Berthel.	-17.9413	27.7985	ESP	NA	217716845	Crassulaceae	SPECIES	707	NA	HUMAN_OBSERVATION	FUND. BIODIVERSIDAD	4cf3eec1-b902-40c9-b15b-05c5fe5928b6
995	Aichryson punctatum	Aichryson punctatum (C.Sm. ex Link) Webb & Berthel.	Aichryson punctatum (C. Sm. ex Buch) Webb & Berthel.	-17.9413	27.7685	ESP	NA	217716847	Crassulaceae	SPECIES	707	NA	HUMAN_OBSERVATION	FUND. BIODIVERSIDAD	4cf3eec1-b902-40c9-b15b-05c5fe5928b6
994	Aichryson punctatum	Aichryson punctatum (C.Sm. ex Link) Webb & Berthel.	Aichryson punctatum (C. Sm. ex Buch) Webb & Berthel.	-17.9413	27.7585	ESP	NA	217716848	Crassulaceae	SPECIES	707	NA	HUMAN_OBSERVATION	FUND. BIODIVERSIDAD	4cf3eec1-b902-40c9-b15b-05c5fe5928b6
993	Aichryson punctatum	Aichryson punctatum (C.Sm. ex Link) Webb & Berthel.	Aichryson punctatum (C. Sm. ex Buch) Webb & Berthel.	-18.1013	27.7385	ESP	NA	217716849	Crassulaceae	SPECIES	707	NA	HUMAN_OBSERVATION	FUND. BIODIVERSIDAD	4cf3eec1-b902-40c9-b15b-05c5fe5928b6
991	Aichryson punctatum	Aichryson punctatum (C.Sm. ex Link) Webb & Berthel.	Aichryson punctatum (C. Sm. ex Buch) Webb & Berthel.	-17.9313	27.7985	ESP	NA	217716851	Crassulaceae	SPECIES	707	NA	HUMAN_OBSERVATION	FUND. BIODIVERSIDAD	4cf3eec1-b902-40c9-b15b-05c5fe5928b6
990	Aichryson punctatum	Aichryson punctatum (C.Sm. ex Link) Webb & Berthel.	Aichryson punctatum (C. Sm. ex Buch) Webb & Berthel.	-17.9313	27.8085	ESP	NA	217716852	Crassulaceae	SPECIES	707	NA	HUMAN_OBSERVATION	FUND. BIODIVERSIDAD	4cf3eec1-b902-40c9-b15b-05c5fe5928b6
989	Aichryson punctatum	Aichryson punctatum (C.Sm. ex Link) Webb & Berthel.	Aichryson punctatum (C. Sm. ex Buch) Webb & Berthel.	-18.1013	27.7185	ESP	NA	217716853	Crassulaceae	SPECIES	707	NA	HUMAN_OBSERVATION	FUND. BIODIVERSIDAD	4cf3eec1-b902-40c9-b15b-05c5fe5928b6
988	Aichryson punctatum	Aichryson punctatum (C.Sm. ex Link) Webb & Berthel.	Aichryson punctatum (C. Sm. ex Buch) Webb & Berthel.	-18.0913	27.7185	ESP	NA	217716854	Crassulaceae	SPECIES	707	NA	HUMAN_OBSERVATION	FUND. BIODIVERSIDAD	4cf3eec1-b902-40c9-b15b-05c5fe5928b6
987	Aichryson punctatum	Aichryson punctatum (C.Sm. ex Link) Webb & Berthel.	Aichryson punctatum (C. Sm. ex Buch) Webb & Berthel.	-18.0813	27.7285	ESP	NA	217716855	Crassulaceae	SPECIES	707	NA	HUMAN_OBSERVATION	FUND. BIODIVERSIDAD	4cf3eec1-b902-40c9-b15b-05c5fe5928b6
986	Aichryson punctatum	Aichryson punctatum (C.Sm. ex Link) Webb & Berthel.	Aichryson punctatum (C. Sm. ex Buch) Webb & Berthel.	-18.0613	27.7285	ESP	NA	217716856	Crassulaceae	SPECIES	707	NA	HUMAN_OBSERVATION	FUND. BIODIVERSIDAD	4cf3eec1-b902-40c9-b15b-05c5fe5928b6
985	Aichryson punctatum	Aichryson punctatum (C.Sm. ex Link) Webb & Berthel.	Aichryson punctatum (C. Sm. ex Buch) Webb & Berthel.	-18.0613	27.7385	ESP	NA	217716857	Crassulaceae	SPECIES	707	NA	HUMAN_OBSERVATION	FUND. BIODIVERSIDAD	4cf3eec1-b902-40c9-b15b-05c5fe5928b6
984	Aichryson punctatum	Aichryson punctatum (C.Sm. ex Link) Webb & Berthel.	Aichryson punctatum (C. Sm. ex Buch) Webb & Berthel.	-18.0413	27.7385	ESP	NA	217716858	Crassulaceae	SPECIES	707	NA	HUMAN_OBSERVATION	FUND. BIODIVERSIDAD	4cf3eec1-b902-40c9-b15b-05c5fe5928b6
983	Aichryson punctatum	Aichryson punctatum (C.Sm. ex Link) Webb & Berthel.	Aichryson punctatum (C. Sm. ex Buch) Webb & Berthel.	-18.0413	27.7285	ESP	NA	217716859	Crassulaceae	SPECIES	707	NA	HUMAN_OBSERVATION	FUND. BIODIVERSIDAD	4cf3eec1-b902-40c9-b15b-05c5fe5928b6
982	Aichryson punctatum	Aichryson punctatum (C.Sm. ex Link) Webb & Berthel.	Aichryson punctatum (C. Sm. ex Buch) Webb & Berthel.	-18.0513	27.7385	ESP	NA	217716860	Crassulaceae	SPECIES	707	NA	HUMAN_OBSERVATION	FUND. BIODIVERSIDAD	4cf3eec1-b902-40c9-b15b-05c5fe5928b6
981	Aichryson punctatum	Aichryson punctatum (C.Sm. ex Link) Webb & Berthel.	Aichryson punctatum (C. Sm. ex Buch) Webb & Berthel.	-18.0513	27.7285	ESP	NA	217716861	Crassulaceae	SPECIES	707	NA	HUMAN_OBSERVATION	FUND. BIODIVERSIDAD	4cf3eec1-b902-40c9-b15b-05c5fe5928b6
980	Aichryson punctatum	Aichryson punctatum (C.Sm. ex Link) Webb & Berthel.	Aichryson punctatum (C. Sm. ex Buch) Webb & Berthel.	-18.0713	27.7285	ESP	NA	217716862	Crassulaceae	SPECIES	707	NA	HUMAN_OBSERVATION	FUND. BIODIVERSIDAD	4cf3eec1-b902-40c9-b15b-05c5fe5928b6
979	Aichryson punctatum	Aichryson punctatum (C.Sm. ex Link) Webb & Berthel.	Aichryson punctatum (C. Sm. ex Buch) Webb & Berthel.	-18.0513	27.7185	ESP	NA	217716863	Crassulaceae	SPECIES	707	NA	HUMAN_OBSERVATION	FUND. BIODIVERSIDAD	4cf3eec1-b902-40c9-b15b-05c5fe5928b6
978	Aichryson punctatum	Aichryson punctatum (C.Sm. ex Link) Webb & Berthel.	Aichryson punctatum (C. Sm. ex Buch) Webb & Berthel.	-17.9513	27.7585	ESP	NA	217716864	Crassulaceae	SPECIES	707	NA	HUMAN_OBSERVATION	FUND. BIODIVERSIDAD	4cf3eec1-b902-40c9-b15b-05c5fe5928b6
977	Aichryson punctatum	Aichryson punctatum (C.Sm. ex Link) Webb & Berthel.	Aichryson punctatum (C. Sm. ex Buch) Webb & Berthel.	-18.0113	27.7185	ESP	NA	217716865	Crassulaceae	SPECIES	707	NA	HUMAN_OBSERVATION	FUND. BIODIVERSIDAD	4cf3eec1-b902-40c9-b15b-05c5fe5928b6
976	Aichryson punctatum	Aichryson punctatum (C.Sm. ex Link) Webb & Berthel.	Aichryson punctatum (C. Sm. ex Buch) Webb & Berthel.	-17.9513	27.7985	ESP	NA	217716866	Crassulaceae	SPECIES	707	NA	HUMAN_OBSERVATION	FUND. BIODIVERSIDAD	4cf3eec1-b902-40c9-b15b-05c5fe5928b6
975	Aichryson punctatum	Aichryson punctatum (C.Sm. ex Link) Webb & Berthel.	Aichryson punctatum (C. Sm. ex Buch) Webb & Berthel.	-18.0213	27.7285	ESP	NA	217716867	Crassulaceae	SPECIES	707	NA	HUMAN_OBSERVATION	FUND. BIODIVERSIDAD	4cf3eec1-b902-40c9-b15b-05c5fe5928b6
974	Aichryson punctatum	Aichryson punctatum (C.Sm. ex Link) Webb & Berthel.	Aichryson punctatum (C. Sm. ex Buch) Webb & Berthel.	-17.9513	27.7685	ESP	NA	217716868	Crassulaceae	SPECIES	707	NA	HUMAN_OBSERVATION	FUND. BIODIVERSIDAD	4cf3eec1-b902-40c9-b15b-05c5fe5928b6
973	Aichryson punctatum	Aichryson punctatum (C.Sm. ex Link) Webb & Berthel.	Aichryson punctatum (C. Sm. ex Buch) Webb & Berthel.	-18.0113	27.7085	ESP	NA	217716869	Crassulaceae	SPECIES	707	NA	HUMAN_OBSERVATION	FUND. BIODIVERSIDAD	4cf3eec1-b902-40c9-b15b-05c5fe5928b6
972	Aichryson punctatum	Aichryson punctatum (C.Sm. ex Link) Webb & Berthel.	Aichryson punctatum (C. Sm. ex Buch) Webb & Berthel.	-18.0013	27.7285	ESP	NA	217716870	Crassulaceae	SPECIES	707	NA	HUMAN_OBSERVATION	FUND. BIODIVERSIDAD	4cf3eec1-b902-40c9-b15b-05c5fe5928b6
971	Aichryson punctatum	Aichryson punctatum (C.Sm. ex Link) Webb & Berthel.	Aichryson punctatum (C. Sm. ex Buch) Webb & Berthel.	-17.9913	27.7385	ESP	NA	217716871	Crassulaceae	SPECIES	707	NA	HUMAN_OBSERVATION	FUND. BIODIVERSIDAD	4cf3eec1-b902-40c9-b15b-05c5fe5928b6
970	Aichryson punctatum	Aichryson punctatum (C.Sm. ex Link) Webb & Berthel.	Aichryson punctatum (C. Sm. ex Buch) Webb & Berthel.	-17.9913	27.7485	ESP	NA	217716872	Crassulaceae	SPECIES	707	NA	HUMAN_OBSERVATION	FUND. BIODIVERSIDAD	4cf3eec1-b902-40c9-b15b-05c5fe5928b6
969	Aichryson punctatum	Aichryson punctatum (C.Sm. ex Link) Webb & Berthel.	Aichryson punctatum (C. Sm. ex Buch) Webb & Berthel.	-17.9813	27.7485	ESP	NA	217716873	Crassulaceae	SPECIES	707	NA	HUMAN_OBSERVATION	FUND. BIODIVERSIDAD	4cf3eec1-b902-40c9-b15b-05c5fe5928b6
968	Aichryson punctatum	Aichryson punctatum (C.Sm. ex Link) Webb & Berthel.	Aichryson punctatum (C. Sm. ex Buch) Webb & Berthel.	-17.9813	27.7585	ESP	NA	217716874	Crassulaceae	SPECIES	707	NA	HUMAN_OBSERVATION	FUND. BIODIVERSIDAD	4cf3eec1-b902-40c9-b15b-05c5fe5928b6
967	Aichryson punctatum	Aichryson punctatum (C.Sm. ex Link) Webb & Berthel.	Aichryson punctatum (C. Sm. ex Buch) Webb & Berthel.	-17.9713	27.7485	ESP	NA	217716875	Crassulaceae	SPECIES	707	NA	HUMAN_OBSERVATION	FUND. BIODIVERSIDAD	4cf3eec1-b902-40c9-b15b-05c5fe5928b6
966	Aichryson punctatum	Aichryson punctatum (C.Sm. ex Link) Webb & Berthel.	Aichryson punctatum (C. Sm. ex Buch) Webb & Berthel.	-17.9713	27.7585	ESP	NA	217716876	Crassulaceae	SPECIES	707	NA	HUMAN_OBSERVATION	FUND. BIODIVERSIDAD	4cf3eec1-b902-40c9-b15b-05c5fe5928b6
965	Aichryson punctatum	Aichryson punctatum (C.Sm. ex Link) Webb & Berthel.	Aichryson punctatum (C. Sm. ex Buch) Webb & Berthel.	-18.0213	27.7185	ESP	NA	217716877	Crassulaceae	SPECIES	707	NA	HUMAN_OBSERVATION	FUND. BIODIVERSIDAD	4cf3eec1-b902-40c9-b15b-05c5fe5928b6
961	Aichryson parlatorei	Aichryson parlatorei Bolle	Aichryson parlatorei Bolle	-16.8912	28.3285	ESP	NA	217717231	Crassulaceae	SPECIES	7071	NA	HUMAN_OBSERVATION	FUND. BIODIVERSIDAD	4cf3eec1-b902-40c9-b15b-05c5fe5928b6
960	Aichryson parlatorei	Aichryson parlatorei Bolle	Aichryson parlatorei Bolle	-17.2912	28.1385	ESP	NA	217717237	Crassulaceae	SPECIES	7071	NA	HUMAN_OBSERVATION	FUND. BIODIVERSIDAD	4cf3eec1-b902-40c9-b15b-05c5fe5928b6
958	Aichryson parlatorei	Aichryson parlatorei Bolle	Aichryson parlatorei Bolle	-16.4812	28.3285	ESP	NA	217717241	Crassulaceae	SPECIES	7071	NA	HUMAN_OBSERVATION	FUND. BIODIVERSIDAD	4cf3eec1-b902-40c9-b15b-05c5fe5928b6
956	Aichryson pachycaulon subsp. pachycaulon	Aichryson pachycaulon subsp. pachycaulon	Aichryson pachycaulon subsp. pachycaulon Bolle	-14.3412	28.0685	ESP	NA	217717292	Crassulaceae	SUBSPECIES	7071	NA	HUMAN_OBSERVATION	FUND. BIODIVERSIDAD	4cf3eec1-b902-40c9-b15b-05c5fe5928b6
955	Aichryson porphyrogennetos	Aichryson porphyrogennetos Bolle	Aichryson porphyrogennetos Bolle	-15.6612	28.0685	ESP	NA	217717293	Crassulaceae	SPECIES	7071	NA	HUMAN_OBSERVATION	FUND. BIODIVERSIDAD	4cf3eec1-b902-40c9-b15b-05c5fe5928b6
954	Aichryson porphyrogennetos	Aichryson porphyrogennetos Bolle	Aichryson porphyrogennetos Bolle	-15.4612	27.9785	ESP	NA	217717294	Crassulaceae	SPECIES	7071	NA	HUMAN_OBSERVATION	FUND. BIODIVERSIDAD	4cf3eec1-b902-40c9-b15b-05c5fe5928b6
952	Aichryson pachycaulon subsp. praetermissum	Aichryson pachycaulon subsp. praetermissum Bramwell	Aichryson pachycaulon subsp. praetermissum Bramwell	-15.5612	28.0685	ESP	NA	217717296	Crassulaceae	SUBSPECIES	7071	NA	HUMAN_OBSERVATION	FUND. BIODIVERSIDAD	4cf3eec1-b902-40c9-b15b-05c5fe5928b6
949	Aichryson pachycaulon subsp. praetermissum	Aichryson pachycaulon subsp. praetermissum Bramwell	Aichryson pachycaulon subsp. praetermissum Bramwell	-15.5612	27.9785	ESP	NA	217717299	Crassulaceae	SUBSPECIES	7071	NA	HUMAN_OBSERVATION	FUND. BIODIVERSIDAD	4cf3eec1-b902-40c9-b15b-05c5fe5928b6
944	Aichryson parlatorei	Aichryson parlatorei Bolle	Aichryson parlatorei Bolle	-17.1912	28.1385	ESP	NA	217717313	Crassulaceae	SPECIES	7071	NA	HUMAN_OBSERVATION	FUND. BIODIVERSIDAD	4cf3eec1-b902-40c9-b15b-05c5fe5928b6
934	Aichryson parlatorei	Aichryson parlatorei Bolle	Aichryson parlatorei Bolle	-16.2812	28.4285	ESP	NA	217717450	Crassulaceae	SPECIES	7071	NA	HUMAN_OBSERVATION	FUND. BIODIVERSIDAD	4cf3eec1-b902-40c9-b15b-05c5fe5928b6
929	Aichryson punctatum	Aichryson punctatum (C.Sm. ex Link) Webb & Berthel.	Aichryson punctatum (C. Sm. ex Buch) Webb & Berthel.	-16.2812	28.4285	ESP	NA	217717455	Crassulaceae	SPECIES	7071	NA	HUMAN_OBSERVATION	FUND. BIODIVERSIDAD	4cf3eec1-b902-40c9-b15b-05c5fe5928b6
925	Aichryson pachycaulon subsp. immaculatum	Aichryson pachycaulon subsp. immaculatum (Webb & Christ) Bramwell	Aichryson pachycaulon subsp. inmaculatum (Webb ex Christ) Bramwell	-16.1812	28.5185	ESP	NA	217717460	Crassulaceae	SUBSPECIES	7071	NA	HUMAN_OBSERVATION	FUND. BIODIVERSIDAD	4cf3eec1-b902-40c9-b15b-05c5fe5928b6
924	Aichryson pachycaulon subsp. immaculatum	Aichryson pachycaulon subsp. immaculatum (Webb & Christ) Bramwell	Aichryson pachycaulon subsp. inmaculatum (Webb ex Christ) Bramwell	-16.3812	28.4185	ESP	NA	217717461	Crassulaceae	SUBSPECIES	7071	NA	HUMAN_OBSERVATION	FUND. BIODIVERSIDAD	4cf3eec1-b902-40c9-b15b-05c5fe5928b6
923	Aichryson pachycaulon subsp. immaculatum	Aichryson pachycaulon subsp. immaculatum (Webb & Christ) Bramwell	Aichryson pachycaulon subsp. inmaculatum (Webb ex Christ) Bramwell	-16.4812	28.2385	ESP	NA	217717462	Crassulaceae	SUBSPECIES	7071	NA	HUMAN_OBSERVATION	FUND. BIODIVERSIDAD	4cf3eec1-b902-40c9-b15b-05c5fe5928b6
922	Aichryson pachycaulon subsp. praetermissum	Aichryson pachycaulon subsp. praetermissum Bramwell	Aichryson pachycaulon subsp. praetermissum Bramwell	-15.6612	28.0685	ESP	NA	217717463	Crassulaceae	SUBSPECIES	7071	NA	HUMAN_OBSERVATION	FUND. BIODIVERSIDAD	4cf3eec1-b902-40c9-b15b-05c5fe5928b6
921	Aichryson pachycaulon subsp. gonzalezhernandezii	Aichryson pachycaulon subsp. gonzalezhernandezii (Kunkel) Bramwell	Aichryson pachycaulon subsp. gonzalezhernandezii (G. Kunkel) Bramwell	-17.1912	28.1385	ESP	NA	217717466	Crassulaceae	SUBSPECIES	7071	NA	HUMAN_OBSERVATION	FUND. BIODIVERSIDAD	4cf3eec1-b902-40c9-b15b-05c5fe5928b6
917	Aichryson palmense	Aichryson palmense Webb ex Bolle	Aichryson palmense Webb ex Bolle	-17.8113	28.6685	ESP	NA	217717476	Crassulaceae	SPECIES	7071	NA	HUMAN_OBSERVATION	FUND. BIODIVERSIDAD	4cf3eec1-b902-40c9-b15b-05c5fe5928b6
915	Aichryson palmense	Aichryson palmense Webb ex Bolle	Aichryson palmense Webb ex Bolle	-17.8213	28.7585	ESP	NA	217717478	Crassulaceae	SPECIES	7071	NA	HUMAN_OBSERVATION	FUND. BIODIVERSIDAD	4cf3eec1-b902-40c9-b15b-05c5fe5928b6
914	Aichryson palmense	Aichryson palmense Webb ex Bolle	Aichryson palmense Webb ex Bolle	-17.9213	28.7585	ESP	NA	217717480	Crassulaceae	SPECIES	7071	NA	HUMAN_OBSERVATION	FUND. BIODIVERSIDAD	4cf3eec1-b902-40c9-b15b-05c5fe5928b6
912	Aichryson parlatorei	Aichryson parlatorei Bolle	Aichryson parlatorei Bolle	-17.8213	28.7585	ESP	NA	217717483	Crassulaceae	SPECIES	7071	NA	HUMAN_OBSERVATION	FUND. BIODIVERSIDAD	4cf3eec1-b902-40c9-b15b-05c5fe5928b6
911	Aichryson parlatorei	Aichryson parlatorei Bolle	Aichryson parlatorei Bolle	-17.8113	28.5785	ESP	NA	217717484	Crassulaceae	SPECIES	7071	NA	HUMAN_OBSERVATION	FUND. BIODIVERSIDAD	4cf3eec1-b902-40c9-b15b-05c5fe5928b6
910	Aichryson parlatorei	Aichryson parlatorei Bolle	Aichryson parlatorei Bolle	-17.8113	28.6685	ESP	NA	217717485	Crassulaceae	SPECIES	7071	NA	HUMAN_OBSERVATION	FUND. BIODIVERSIDAD	4cf3eec1-b902-40c9-b15b-05c5fe5928b6
909	Aichryson pachycaulon subsp. parviflorum	Aichryson pachycaulon subsp. parviflorum (Bolle) Bramwell	Aichryson pachycaulon subsp. parviflorum (Bolle) Bramwell	-17.8213	28.7585	ESP	NA	217717486	Crassulaceae	SUBSPECIES	7071	NA	HUMAN_OBSERVATION	FUND. BIODIVERSIDAD	4cf3eec1-b902-40c9-b15b-05c5fe5928b6
907	Aichryson punctatum	Aichryson punctatum (C.Sm. ex Link) Webb & Berthel.	Aichryson punctatum (C. Sm. ex Buch) Webb & Berthel.	-17.9213	28.6685	ESP	NA	217717488	Crassulaceae	SPECIES	7071	NA	HUMAN_OBSERVATION	FUND. BIODIVERSIDAD	4cf3eec1-b902-40c9-b15b-05c5fe5928b6
906	Aichryson punctatum	Aichryson punctatum (C.Sm. ex Link) Webb & Berthel.	Aichryson punctatum (C. Sm. ex Buch) Webb & Berthel.	-17.8113	28.6685	ESP	NA	217717490	Crassulaceae	SPECIES	7071	NA	HUMAN_OBSERVATION	FUND. BIODIVERSIDAD	4cf3eec1-b902-40c9-b15b-05c5fe5928b6
902	Aichryson parlatorei	Aichryson parlatorei Bolle	Aichryson parlatorei Bolle	-15.5612	27.9785	ESP	NA	217717516	Crassulaceae	SPECIES	7071	NA	HUMAN_OBSERVATION	FUND. BIODIVERSIDAD	4cf3eec1-b902-40c9-b15b-05c5fe5928b6
900	Aichryson parlatorei	Aichryson parlatorei Bolle	Aichryson parlatorei Bolle	-15.6612	27.9785	ESP	NA	217717518	Crassulaceae	SPECIES	7071	NA	HUMAN_OBSERVATION	FUND. BIODIVERSIDAD	4cf3eec1-b902-40c9-b15b-05c5fe5928b6
899	Aichryson porphyrogennetos	Aichryson porphyrogennetos Bolle	Aichryson porphyrogennetos Bolle	-15.5612	28.0685	ESP	NA	217717519	Crassulaceae	SPECIES	7071	NA	HUMAN_OBSERVATION	FUND. BIODIVERSIDAD	4cf3eec1-b902-40c9-b15b-05c5fe5928b6
896	Aichryson porphyrogennetos	Aichryson porphyrogennetos Bolle	Aichryson porphyrogennetos Bolle	-15.5612	27.9785	ESP	NA	217717522	Crassulaceae	SPECIES	7071	NA	HUMAN_OBSERVATION	FUND. BIODIVERSIDAD	4cf3eec1-b902-40c9-b15b-05c5fe5928b6
895	Aichryson punctatum	Aichryson punctatum (C.Sm. ex Link) Webb & Berthel.	Aichryson punctatum (C. Sm. ex Buch) Webb & Berthel.	-15.6612	28.0685	ESP	NA	217717523	Crassulaceae	SPECIES	7071	NA	HUMAN_OBSERVATION	FUND. BIODIVERSIDAD	4cf3eec1-b902-40c9-b15b-05c5fe5928b6
892	Aichryson punctatum	Aichryson punctatum (C.Sm. ex Link) Webb & Berthel.	Aichryson punctatum (C. Sm. ex Buch) Webb & Berthel.	-15.5612	28.0685	ESP	NA	217717526	Crassulaceae	SPECIES	7071	NA	HUMAN_OBSERVATION	FUND. BIODIVERSIDAD	4cf3eec1-b902-40c9-b15b-05c5fe5928b6
891	Aichryson punctatum	Aichryson punctatum (C.Sm. ex Link) Webb & Berthel.	Aichryson punctatum (C. Sm. ex Buch) Webb & Berthel.	-15.4612	28.0685	ESP	NA	217717527	Crassulaceae	SPECIES	7071	NA	HUMAN_OBSERVATION	FUND. BIODIVERSIDAD	4cf3eec1-b902-40c9-b15b-05c5fe5928b6
890	Aichryson punctatum	Aichryson punctatum (C.Sm. ex Link) Webb & Berthel.	Aichryson punctatum (C. Sm. ex Buch) Webb & Berthel.	-15.5612	27.9785	ESP	NA	217717528	Crassulaceae	SPECIES	7071	NA	HUMAN_OBSERVATION	FUND. BIODIVERSIDAD	4cf3eec1-b902-40c9-b15b-05c5fe5928b6
889	Aichryson punctatum	Aichryson punctatum (C.Sm. ex Link) Webb & Berthel.	Aichryson punctatum (C. Sm. ex Buch) Webb & Berthel.	-16.3812	28.4185	ESP	NA	218578768	Crassulaceae	SPECIES	7071	NA	HUMAN_OBSERVATION	FUND. BIODIVERSIDAD	4cf3eec1-b902-40c9-b15b-05c5fe5928b6
359	Aichryson parlatorei	Aichryson parlatorei Bolle	Aichryson parlatorei Bolle	-17.1914	28.1322	ESP	NA	439776162	Crassulaceae	SPECIES	NA	2011	PRESERVED_SPECIMEN	MNHM	7e285238-f762-11e1-a439-00145eb45e9a
10	Aichryson parlatorei	Aichryson parlatorei Bolle	Aichryson parlatorei Bolle	-16.89	28.33	ESP	NA	895276297	Crassulaceae	SPECIES	7071	1992	PRESERVED_SPECIMEN	VAL	834a4794-f762-11e1-a439-00145eb45e9a
9	Aichryson porphyrogennetos	Aichryson porphyrogennetos Bolle	Aichryson porphyrogennetos	-15.56	28.07	ESP	NA	998478090	Crassulaceae	SPECIES	7071	NA	HUMAN_OBSERVATION	MAGRAMA	23bb2c4c-b027-4eb5-b751-57e5d7ea4af6
8	Aichryson porphyrogennetos	Aichryson porphyrogennetos Bolle	Aichryson porphyrogennetos	-15.56	27.98	ESP	NA	998478102	Crassulaceae	SPECIES	7071	NA	HUMAN_OBSERVATION	MAGRAMA	23bb2c4c-b027-4eb5-b751-57e5d7ea4af6
7	Aichryson porphyrogennetos	Aichryson porphyrogennetos Bolle	Aichryson porphyrogennetos	-15.46	27.98	ESP	NA	998478105	Crassulaceae	SPECIES	7071	NA	HUMAN_OBSERVATION	MAGRAMA	23bb2c4c-b027-4eb5-b751-57e5d7ea4af6
6	Aichryson porphyrogennetos	Aichryson porphyrogennetos Bolle	Aichryson porphyrogennetos	-15.66	28.07	ESP	NA	998478112	Crassulaceae	SPECIES	7071	NA	HUMAN_OBSERVATION	MAGRAMA	23bb2c4c-b027-4eb5-b751-57e5d7ea4af6
5	Aichryson pachycaulon subsp. praetermissum	Aichryson pachycaulon subsp. praetermissum Bramwell	Aichryson pachycaulon praetermissum	-15.56	28.07	ESP	NA	998478116	Crassulaceae	SUBSPECIES	7071	NA	HUMAN_OBSERVATION	MAGRAMA	23bb2c4c-b027-4eb5-b751-57e5d7ea4af6
4	Aichryson pachycaulon subsp. praetermissum	Aichryson pachycaulon subsp. praetermissum Bramwell	Aichryson pachycaulon praetermissum	-15.66	28.07	ESP	NA	998478119	Crassulaceae	SUBSPECIES	7071	NA	HUMAN_OBSERVATION	MAGRAMA	23bb2c4c-b027-4eb5-b751-57e5d7ea4af6
3	Aichryson pachycaulon subsp. praetermissum	Aichryson pachycaulon subsp. praetermissum Bramwell	Aichryson pachycaulon praetermissum	-15.56	27.98	ESP	NA	998478137	Crassulaceae	SUBSPECIES	7071	NA	HUMAN_OBSERVATION	MAGRAMA	23bb2c4c-b027-4eb5-b751-57e5d7ea4af6
1	Aichryson pachycaulon subsp. pachycaulon	Aichryson pachycaulon subsp. pachycaulon	Aichryson pachycaulon pachycaulon	-14.34	28.07	ESP	NA	998478154	Crassulaceae	SUBSPECIES	7071	NA	HUMAN_OBSERVATION	MAGRAMA	23bb2c4c-b027-4eb5-b751-57e5d7ea4af6
1630	Aichryson parlatorei	Aichryson parlatorei Bolle	Aichryson parlatorei Bolle	-16.84	28.31	ESP	1	1050656027	Crassulaceae	SPECIES	NA	1992	PRESERVED_SPECIMEN	VIT	9f6f3c1c-b8b2-4d1d-be3e-36217e1cb9b8
1603	Aichryson punctatum	Aichryson punctatum (C.Sm. ex Link) Webb & Berthel.	Aichryson punctatum (C. Sm. ex Buch) Webb & Berthel.	-16.5812	28.3285	ESP	NA	1142816087	Crassulaceae	SPECIES	7071	NA	HUMAN_OBSERVATION	FUND. BIODIVERSIDAD	4cf3eec1-b902-40c9-b15b-05c5fe5928b6
1600	Aichryson punctatum	Aichryson punctatum (C.Sm. ex Link) Webb & Berthel.	Aichryson punctatum (C. Sm. ex Buch) Webb & Berthel.	-16.2812	28.5185	ESP	NA	1142816110	Crassulaceae	SPECIES	7071	NA	HUMAN_OBSERVATION	FUND. BIODIVERSIDAD	4cf3eec1-b902-40c9-b15b-05c5fe5928b6
1599	Aichryson punctatum	Aichryson punctatum (C.Sm. ex Link) Webb & Berthel.	Aichryson punctatum (C. Sm. ex Buch) Webb & Berthel.	-16.3812	28.5085	ESP	NA	1142816126	Crassulaceae	SPECIES	7071	NA	HUMAN_OBSERVATION	FUND. BIODIVERSIDAD	4cf3eec1-b902-40c9-b15b-05c5fe5928b6
1596	Aichryson punctatum	Aichryson punctatum (C.Sm. ex Link) Webb & Berthel.	Aichryson punctatum (C. Sm. ex Buch) Webb & Berthel.	-17.9913	27.7685	ESP	NA	1142816619	Crassulaceae	SPECIES	7071	NA	HUMAN_OBSERVATION	FUND. BIODIVERSIDAD	4cf3eec1-b902-40c9-b15b-05c5fe5928b6
1590	Aichryson punctatum	Aichryson punctatum (C.Sm. ex Link) Webb & Berthel.	Aichryson punctatum (C. Sm. ex Buch) Webb & Berthel.	-16.4812	28.3285	ESP	NA	1142844718	Crassulaceae	SPECIES	7071	NA	HUMAN_OBSERVATION	FUND. BIODIVERSIDAD	4cf3eec1-b902-40c9-b15b-05c5fe5928b6
1572	Aichryson parlatorei	Aichryson parlatorei Bolle	Aichryson parlatorei Bolle	-16.3812	28.5085	ESP	NA	1142857665	Crassulaceae	SPECIES	7071	NA	HUMAN_OBSERVATION	FUND. BIODIVERSIDAD	4cf3eec1-b902-40c9-b15b-05c5fe5928b6
1570	Aichryson parlatorei	Aichryson parlatorei Bolle	Aichryson parlatorei Bolle	-16.2812	28.5185	ESP	NA	1142857670	Crassulaceae	SPECIES	7071	NA	HUMAN_OBSERVATION	FUND. BIODIVERSIDAD	4cf3eec1-b902-40c9-b15b-05c5fe5928b6
1569	Aichryson parlatorei	Aichryson parlatorei Bolle	Aichryson parlatorei Bolle	-17.9213	28.6685	ESP	NA	1142857680	Crassulaceae	SPECIES	7071	NA	HUMAN_OBSERVATION	FUND. BIODIVERSIDAD	4cf3eec1-b902-40c9-b15b-05c5fe5928b6
1567	Aichryson parlatorei	Aichryson parlatorei Bolle	Aichryson parlatorei Bolle	-18.0113	27.7685	ESP	NA	1142857686	Crassulaceae	SPECIES	7071	NA	HUMAN_OBSERVATION	FUND. BIODIVERSIDAD	4cf3eec1-b902-40c9-b15b-05c5fe5928b6
1563	Aichryson parlatorei	Aichryson parlatorei Bolle	Aichryson parlatorei Bolle	-16.4812	28.4185	ESP	NA	1142867864	Crassulaceae	SPECIES	7071	NA	HUMAN_OBSERVATION	FUND. BIODIVERSIDAD	4cf3eec1-b902-40c9-b15b-05c5fe5928b6
1562	Aichryson parlatorei	Aichryson parlatorei Bolle	Aichryson parlatorei Bolle	-16.3812	28.3285	ESP	NA	1142869028	Crassulaceae	SPECIES	7071	NA	HUMAN_OBSERVATION	FUND. BIODIVERSIDAD	4cf3eec1-b902-40c9-b15b-05c5fe5928b6
1559	Aichryson parlatorei	Aichryson parlatorei Bolle	Aichryson parlatorei Bolle	-15.6612	28.0685	ESP	NA	1142869086	Crassulaceae	SPECIES	7071	NA	HUMAN_OBSERVATION	FUND. BIODIVERSIDAD	4cf3eec1-b902-40c9-b15b-05c5fe5928b6
1557	Aichryson parlatorei	Aichryson parlatorei Bolle	Aichryson parlatorei Bolle	-16.5812	28.3285	ESP	NA	1142869133	Crassulaceae	SPECIES	7071	NA	HUMAN_OBSERVATION	FUND. BIODIVERSIDAD	4cf3eec1-b902-40c9-b15b-05c5fe5928b6
1541	Aichryson dumosum	Aichryson dumosum (Lowe) Praeger	Aichryson dumosum (Lowe) Praeger	-17.1913	32.7386	PRT	NA	1143110818	Crassulaceae	SPECIES	7071	NA	HUMAN_OBSERVATION	FUND. BIODIVERSIDAD	4cf3eec1-b902-40c9-b15b-05c5fe5928b6
1533	Aichryson porphyrogennetos	Aichryson porphyrogennetos Bolle	Aichryson porphyrogennetos Bolle	-15.5312	27.9985	ESP	NA	1143248338	Crassulaceae	SPECIES	707	NA	HUMAN_OBSERVATION	FUND. BIODIVERSIDAD	4cf3eec1-b902-40c9-b15b-05c5fe5928b6
1525	Aichryson bituminosum	Aichryson bituminosum BaÃ±ares	Aichryson bituminosum A. Banares	-15.5312	27.9585	ESP	NA	1143248926	Crassulaceae	SPECIES	707	NA	HUMAN_OBSERVATION	FUND. BIODIVERSIDAD	4cf3eec1-b902-40c9-b15b-05c5fe5928b6
1514	Aichryson bollei	Aichryson bollei Webb ex Bolle	Aichryson bollei Webb ex Bolle	-17.9213	28.7585	ESP	NA	1143249543	Crassulaceae	SPECIES	7071	NA	HUMAN_OBSERVATION	FUND. BIODIVERSIDAD	4cf3eec1-b902-40c9-b15b-05c5fe5928b6
1508	Aichryson bollei	Aichryson bollei Webb ex Bolle	Aichryson bollei Webb ex Bolle	-17.8113	28.5785	ESP	NA	1143249607	Crassulaceae	SPECIES	7071	NA	HUMAN_OBSERVATION	FUND. BIODIVERSIDAD	4cf3eec1-b902-40c9-b15b-05c5fe5928b6
1507	Aichryson bituminosum	Aichryson bituminosum BaÃ±ares	Aichryson bituminosum A. Banares	-15.5312	27.9985	ESP	NA	1143249739	Crassulaceae	SPECIES	707	NA	HUMAN_OBSERVATION	FUND. BIODIVERSIDAD	4cf3eec1-b902-40c9-b15b-05c5fe5928b6
1504	Aichryson porphyrogennetos	Aichryson porphyrogennetos Bolle	Aichryson porphyrogennetos Bolle	-15.5012	27.9685	ESP	NA	1143249763	Crassulaceae	SPECIES	707	NA	HUMAN_OBSERVATION	FUND. BIODIVERSIDAD	4cf3eec1-b902-40c9-b15b-05c5fe5928b6
1503	Aichryson porphyrogennetos	Aichryson porphyrogennetos Bolle	Aichryson porphyrogennetos Bolle	-15.5412	28.0185	ESP	NA	1143249948	Crassulaceae	SPECIES	707	NA	HUMAN_OBSERVATION	FUND. BIODIVERSIDAD	4cf3eec1-b902-40c9-b15b-05c5fe5928b6
1501	Aichryson bituminosum	Aichryson bituminosum BaÃ±ares	Aichryson bituminosum A. Banares	-15.5412	27.9685	ESP	NA	1143249958	Crassulaceae	SPECIES	707	NA	HUMAN_OBSERVATION	FUND. BIODIVERSIDAD	4cf3eec1-b902-40c9-b15b-05c5fe5928b6
1500	Aichryson bituminosum	Aichryson bituminosum BaÃ±ares	Aichryson bituminosum A. Banares	-15.5412	27.9985	ESP	NA	1143249967	Crassulaceae	SPECIES	707	NA	HUMAN_OBSERVATION	FUND. BIODIVERSIDAD	4cf3eec1-b902-40c9-b15b-05c5fe5928b6
1498	Aichryson bituminosum	Aichryson bituminosum BaÃ±ares	Aichryson bituminosum A. Banares	-15.5312	27.9685	ESP	NA	1143250008	Crassulaceae	SPECIES	707	NA	HUMAN_OBSERVATION	FUND. BIODIVERSIDAD	4cf3eec1-b902-40c9-b15b-05c5fe5928b6
1497	Aichryson bituminosum	Aichryson bituminosum BaÃ±ares	Aichryson bituminosum A. Banares	-15.5612	27.9785	ESP	NA	1143250014	Crassulaceae	SPECIES	7071	NA	HUMAN_OBSERVATION	FUND. BIODIVERSIDAD	4cf3eec1-b902-40c9-b15b-05c5fe5928b6
1491	Aichryson porphyrogennetos	Aichryson porphyrogennetos Bolle	Aichryson porphyrogennetos Bolle	-15.5512	28.0185	ESP	NA	1143250087	Crassulaceae	SPECIES	707	NA	HUMAN_OBSERVATION	FUND. BIODIVERSIDAD	4cf3eec1-b902-40c9-b15b-05c5fe5928b6
1489	Aichryson laxum subsp. laxum	Aichryson laxum f. subglabrum G.Kunkel	Aichryson laxum f. subglabrum G. Kunkel	-16.5219	28.0567	ESP	NA	1144580366	Crassulaceae	SUBSPECIES	NA	1975	PRESERVED_SPECIMEN	G	f577c9f3-ae71-4278-b6bf-512ba1dfaa21
1487	Aichryson parlatorei	Aichryson parlatorei Bolle	Aichryson parlatorei Bolle	-16.5667	28.3167	ESP	NA	1144580485	Crassulaceae	SPECIES	NA	1855	PRESERVED_SPECIMEN	G	f577c9f3-ae71-4278-b6bf-512ba1dfaa21
1485	Aichryson palmense	Aichryson palmense Webb ex Bolle	Aichryson palmense Bolle	-17.8667	28.6667	ESP	NA	1144580500	Crassulaceae	SPECIES	5000	1845	PRESERVED_SPECIMEN	G	f577c9f3-ae71-4278-b6bf-512ba1dfaa21
1484	Aichryson divaricatum	Aichryson divaricatum (Aiton) Praeger	Aichryson divaricatum (Ait.) Praeger	-16.9406	32.7594	PRT	NA	1314768934	Crassulaceae	SPECIES	NA	2009	PRESERVED_SPECIMEN	MNHN	b5cdf794-8fa4-4a85-8b26-755d087bf531
1483	Aichryson villosum	Aichryson villosum (Aiton) Webb & Berthel.	Aichryson villosum (Aiton) Webb & Berthel.	-16.9406	32.7594	PRT	NA	1314768959	Crassulaceae	SPECIES	NA	2009	PRESERVED_SPECIMEN	MNHN	b5cdf794-8fa4-4a85-8b26-755d087bf531
1480	Aichryson villosum	Aichryson villosum (Aiton) Webb & Berthel.	Aichryson villosum (Aiton) Webb & Berthel.	-16.9343	32.8037	PRT	NA	1451798186	Crassulaceae	SPECIES	NA	2016	HUMAN_OBSERVATION	http://www.tela-botanica.org	baa86fb2-7346-4507-a34f-44e4c1bd0d57
1479	Aichryson villosum	Aichryson villosum (Aiton) Webb & Berthel.	Aichryson villosum (Aiton) Webb & Berthel.	-16.7732	32.7447	PRT	NA	1451798187	Crassulaceae	SPECIES	NA	2016	HUMAN_OBSERVATION	http://www.tela-botanica.org	baa86fb2-7346-4507-a34f-44e4c1bd0d57
1468	Aichryson parlatorei	Aichryson parlatorei Bolle	Aichryson parlatorei	-16.8156	28.2972	ESP	1	1699355128	Crassulaceae	SPECIES	NA	1976	PRESERVED_SPECIMEN	LD	aab0cf80-0c64-11dd-84d1-b8a03c50a862
1462	Aichryson villosum	Aichryson villosum (Aiton) Webb & Berthel.	Aichryson villosum (Aiton) Webb & Berthel.	-16.7819	32.7389	PRT	NA	1831514408	Crassulaceae	SPECIES	NA	1997	PRESERVED_SPECIMEN	W	7f5260c2-f762-11e1-a439-00145eb45e9a
1461	Aichryson parlatorei	Aichryson parlatorei Bolle	Aichryson parlatorei Bolle	-17.2411	28.0556	ESP	NA	1831514831	Crassulaceae	SPECIES	NA	2008	PRESERVED_SPECIMEN	W	7f5260c2-f762-11e1-a439-00145eb45e9a
1137	Aichryson divaricatum	Aichryson divaricatum (Aiton) Praeger	Aichryson divaricatum (Aiton) Praeger	-16.8886	32.7322	PRT	NA	1936271798	Crassulaceae	SPECIES	NA	NA	PRESERVED_SPECIMEN	MA	834c9918-f762-11e1-a439-00145eb45e9a
1135	Aichryson pachycaulon subsp. praetermissum	Aichryson pachycaulon subsp. praetermissum Bramwell	Aichryson pachycaulon praetermissum	-15.5556	28.0086	ESP	NA	1986495385	Crassulaceae	SUBSPECIES	NA	2018	HUMAN_OBSERVATION	iNaturalist	50c9509d-22c7-4a22-a47d-8c48425ef4a7
1131	Aichryson parlatorei	Aichryson parlatorei Bolle	Aichryson parlatorei	-17.8477	28.6598	ESP	NA	1990674249	Crassulaceae	SPECIES	23341	2008	PRESERVED_SPECIMEN	KU	95c938a8-f762-11e1-a439-00145eb45e9a
1130	Aichryson villosum	Aichryson villosum (Aiton) Webb & Berthel.	Aichryson villosum (Aiton) Webb & Berthel.	-17.17	32.8416	PRT	NA	2028140446	Crassulaceae	SPECIES	NA	2018	HUMAN_OBSERVATION	FR	e5774d90-9f01-42bb-a747-32331be82b18
1128	Aichryson villosum	Aichryson villosum (Aiton) Webb & Berthel.	Aichryson villosum (Aiton) Webb & Berthel.	-17.17	32.8338	PRT	NA	2028140448	Crassulaceae	SPECIES	NA	2018	HUMAN_OBSERVATION	FR	e5774d90-9f01-42bb-a747-32331be82b18
1114	Aichryson villosum	Aichryson villosum (Aiton) Webb & Berthel.	Aichryson villosum (Aiton) Webb & Berthel.	-17.12	32.7535	PRT	NA	2028140465	Crassulaceae	SPECIES	NA	2018	HUMAN_OBSERVATION	FR	e5774d90-9f01-42bb-a747-32331be82b18
888	Aichryson pachycaulon subsp. immaculatum	Aichryson pachycaulon subsp. immaculatum (Webb & Christ) Bramwell	Aichryson pachycaulon Bolle subsp. immaculatum (Webb ex Christ) Bramwell	-16.2567	28.5298	ESP	NA	2351021236	Crassulaceae	SUBSPECIES	NA	2014	PRESERVED_SPECIMEN	UdeM	0348540a-e644-4496-89d3-c257da9ad776
887	Aichryson villosum	Aichryson villosum (Aiton) Webb & Berthel.	Aichryson villosum	-16.9997	32.7417	PRT	NA	2382962019	Crassulaceae	SPECIES	1.00E+05	1987	HUMAN_OBSERVATION	UIO	88d6237c-fbce-4135-b509-0aeed1e4222e
881	Aichryson punctatum	Aichryson punctatum (C.Sm. ex Link) Webb & Berthel.	Aichryson punctatum Webb & Berthel.	-15.55	27.92	ESP	NA	2515522810	Crassulaceae	SPECIES	NA	1969	PRESERVED_SPECIMEN	NA	15f819bd-6612-4447-854b-14d12ee1022d
879	Aichryson laxum subsp. laxum	Aichryson laxum subsp. laxum	Aichryson laxum (Haw.) Bramwell var. laxum	-15.4667	28.0667	ESP	NA	2515670709	Crassulaceae	SUBSPECIES	NA	1968	PRESERVED_SPECIMEN	NA	15f819bd-6612-4447-854b-14d12ee1022d
878	Aichryson laxum subsp. laxum	Sempervivum laxum Haw.	Sempervivum laxum Harv.	-16.6333	28.0333	ESP	NA	2515739733	Crassulaceae	SUBSPECIES	NA	1903	PRESERVED_SPECIMEN	NA	15f819bd-6612-4447-854b-14d12ee1022d
877	Aichryson punctatum	Aichryson punctatum (C.Sm. ex Link) Webb & Berthel.	Aichryson punctatum Webb & Berthel.	-16.4167	28.3	ESP	NA	2515745425	Crassulaceae	SPECIES	NA	1855	PRESERVED_SPECIMEN	NA	15f819bd-6612-4447-854b-14d12ee1022d
876	Aichryson parlatorei	Aichryson parlatorei Bolle	Aichryson parlatorei Bolle	-17.1667	28.1167	ESP	NA	2515745696	Crassulaceae	SPECIES	NA	1968	PRESERVED_SPECIMEN	NA	15f819bd-6612-4447-854b-14d12ee1022d
875	Aichryson parlatorei	Aichryson punctatum var. subvillosum (Lowe) Pit. & Proust	Aichryson punctatum var. subvillosum (Lowe) Bornm.	-15.7	28.1	ESP	NA	2517319561	Crassulaceae	VARIETY	NA	1968	PRESERVED_SPECIMEN	NA	15f819bd-6612-4447-854b-14d12ee1022d
873	Aichryson parlatorei	Aichryson parlatorei Bolle	Aichryson parlatorei Bolle	-17.22	28.1	ESP	NA	2517376517	Crassulaceae	SPECIES	NA	1905	PRESERVED_SPECIMEN	NA	15f819bd-6612-4447-854b-14d12ee1022d
872	Aichryson parlatorei	Aichryson parlatorei Bolle	Aichryson parlatorei Bolle	-16.8333	28.3	ESP	NA	2517472223	Crassulaceae	SPECIES	NA	1968	PRESERVED_SPECIMEN	NA	15f819bd-6612-4447-854b-14d12ee1022d
871	Aichryson laxum subsp. laxum	Aichryson dichotomum (DC.) Webb & Berthel.	Aichryson dichotomum (DC.) Webb & Berthel.	-16.52	28.38	ESP	NA	2521365049	Crassulaceae	SUBSPECIES	5000	1878	PRESERVED_SPECIMEN	BC	838475f4-f762-11e1-a439-00145eb45e9a
870	Aichryson parlatorei	Aichryson parlatorei Bolle	Aichryson parlatorei Bolle	-15.5705	28.0053	ESP	NA	2521365260	Crassulaceae	SPECIES	500	1969	PRESERVED_SPECIMEN	BC	838475f4-f762-11e1-a439-00145eb45e9a
869	Aichryson punctatum	Aichryson punctatum (C.Sm. ex Link) Webb & Berthel.	Aichryson punctatum (C.Sm.) Webb & Berthel.	-16.4422	28.4263	ESP	NA	2521365306	Crassulaceae	SPECIES	500	1949	PRESERVED_SPECIMEN	BC	838475f4-f762-11e1-a439-00145eb45e9a
868	Aichryson laxum subsp. laxum	Aichryson dichotomum (DC.) Webb & Berthel.	Aichryson dichotomum (DC.) Webb & Berthel.	-16.519	28.2387	ESP	NA	2521365392	Crassulaceae	SUBSPECIES	500	1949	PRESERVED_SPECIMEN	BC	838475f4-f762-11e1-a439-00145eb45e9a
867	Aichryson punctatum	Aichryson punctatum (C.Sm. ex Link) Webb & Berthel.	Aichryson punctatum (C.Sm.) Webb & Berthel.	-16.5345	28.4065	ESP	NA	2521365733	Crassulaceae	SPECIES	500	1878	PRESERVED_SPECIMEN	BC	838475f4-f762-11e1-a439-00145eb45e9a
866	Aichryson punctatum	Aichryson punctatum (C.Sm. ex Link) Webb & Berthel.	Aichryson punctatum	-17.255	28.129	ESP	NA	2574045941	Crassulaceae	SPECIES	200	2016	HUMAN_OBSERVATION	iNaturalist	50c9509d-22c7-4a22-a47d-8c48425ef4a7
865	Aichryson parlatorei	Aichryson parlatorei Bolle	Aichryson parlatorei	-17.8173	28.7696	ESP	NA	2574061601	Crassulaceae	SPECIES	200	2005	HUMAN_OBSERVATION	iNaturalist	50c9509d-22c7-4a22-a47d-8c48425ef4a7
864	Aichryson parlatorei	Aichryson parlatorei Bolle	Aichryson parlatorei	-17.204	28.065	ESP	NA	2574200073	Crassulaceae	SPECIES	1200	2016	HUMAN_OBSERVATION	iNaturalist	50c9509d-22c7-4a22-a47d-8c48425ef4a7
863	Aichryson divaricatum	Aichryson divaricatum (Aiton) Praeger	Aichryson divaricatum	-16.8862	32.74	PRT	NA	2574224177	Crassulaceae	SPECIES	5876	2020	HUMAN_OBSERVATION	iNaturalist	50c9509d-22c7-4a22-a47d-8c48425ef4a7
862	Aichryson villosum	Aichryson villosum (Aiton) Webb & Berthel.	Aichryson villosum	-16.7723	32.7556	PRT	NA	2579308721	Crassulaceae	SPECIES	NA	2015	HUMAN_OBSERVATION	iNaturalist	50c9509d-22c7-4a22-a47d-8c48425ef4a7
861	Aichryson divaricatum	Aichryson divaricatum (Aiton) Praeger	Aichryson divaricatum	-16.7931	32.7615	PRT	NA	2579313718	Crassulaceae	SPECIES	NA	2015	HUMAN_OBSERVATION	iNaturalist	50c9509d-22c7-4a22-a47d-8c48425ef4a7
860	Aichryson villosum	Aichryson villosum (Aiton) Webb & Berthel.	Aichryson villosum	-16.7728	32.7372	PRT	NA	2579315717	Crassulaceae	SPECIES	NA	2015	HUMAN_OBSERVATION	iNaturalist	50c9509d-22c7-4a22-a47d-8c48425ef4a7
858	Aichryson punctatum	Aichryson punctatum (C.Sm. ex Link) Webb & Berthel.	Aichryson punctatum	-16.8057	28.328	ESP	NA	2580254521	Crassulaceae	SPECIES	NA	2020	HUMAN_OBSERVATION	iNaturalist	50c9509d-22c7-4a22-a47d-8c48425ef4a7
857	Aichryson punctatum	Aichryson punctatum (C.Sm. ex Link) Webb & Berthel.	Aichryson punctatum Webb & Berthel.	-16.5227	28.2934	ESP	NA	2598814355	Crassulaceae	SPECIES	51397	1852	PRESERVED_SPECIMEN	COI	a559e942-0fbe-4f09-93ca-28cf244ce2a0
855	Aichryson laxum subsp. laxum	Aichryson dichotomum (DC.) Webb & Berthel.	Aichryson dichotomum Webb & Berthel.	-16.5227	28.2934	ESP	NA	2598854569	Crassulaceae	SUBSPECIES	51397	1855	PRESERVED_SPECIMEN	COI	a559e942-0fbe-4f09-93ca-28cf244ce2a0
854	Aichryson punctatum	Aichryson punctatum (C.Sm. ex Link) Webb & Berthel.	Aichryson punctatum	-18.0649	27.7409	ESP	NA	2609338897	Crassulaceae	SPECIES	10	2016	HUMAN_OBSERVATION	iNaturalist	50c9509d-22c7-4a22-a47d-8c48425ef4a7
853	Aichryson divaricatum	Aichryson divaricatum (Aiton) Praeger	Aichryson divaricatum (Aiton) Praeger	-16.8886	32.7322	PRT	NA	2611612375	Crassulaceae	SPECIES	20	2010	PRESERVED_SPECIMEN	W	7f5260c2-f762-11e1-a439-00145eb45e9a
852	Aichryson villosum	Aichryson villosum (Aiton) Webb & Berthel.	Aichryson villosum	-17.1292	32.7535	PRT	NA	2621910375	Crassulaceae	SPECIES	NA	2018	HUMAN_OBSERVATION	BioDiversity4All	2bf7b2c0-34dc-4458-8ee4-4f99fac03b33
851	Aichryson divaricatum	Aichryson divaricatum (Aiton) Praeger	Aichryson divaricatum	-16.9339	32.7465	PRT	NA	2621915067	Crassulaceae	SPECIES	NA	NA	HUMAN_OBSERVATION	BioDiversity4All	2bf7b2c0-34dc-4458-8ee4-4f99fac03b33
850	Aichryson divaricatum	Aichryson divaricatum (Aiton) Praeger	Aichryson divaricatum	-16.9595	32.7607	PRT	NA	2621942479	Crassulaceae	SPECIES	NA	2015	HUMAN_OBSERVATION	BioDiversity4All	2bf7b2c0-34dc-4458-8ee4-4f99fac03b33
849	Aichryson villosum	Aichryson villosum (Aiton) Webb & Berthel.	Aichryson villosum	-17.1704	32.8416	PRT	NA	2621959520	Crassulaceae	SPECIES	NA	2018	HUMAN_OBSERVATION	BioDiversity4All	2bf7b2c0-34dc-4458-8ee4-4f99fac03b33
848	Aichryson villosum	Aichryson villosum (Aiton) Webb & Berthel.	Aichryson villosum	-17.179	32.8338	PRT	NA	2621963473	Crassulaceae	SPECIES	NA	2018	HUMAN_OBSERVATION	BioDiversity4All	2bf7b2c0-34dc-4458-8ee4-4f99fac03b33
847	Aichryson punctatum	Aichryson punctatum (C.Sm. ex Link) Webb & Berthel.	Aichryson punctatum	-16.8561	28.3215	ESP	1	2832845327	Crassulaceae	SPECIES	100	2016	HUMAN_OBSERVATION	NA	8a863029-f435-446a-821e-275f4f641165
846	Aichryson punctatum	Aichryson punctatum (C.Sm. ex Link) Webb & Berthel.	Aichryson punctatum	-18.0111	27.7506	ESP	1	2833411965	Crassulaceae	SPECIES	100	2018	HUMAN_OBSERVATION	NA	8a863029-f435-446a-821e-275f4f641165
845	Aichryson pachycaulon subsp. immaculatum	Aichryson pachycaulon subsp. immaculatum (Webb & Christ) Bramwell	Aichryson pachycaulon subsp. immaculatum	-16.8139	28.2967	ESP	1	2833590884	Crassulaceae	SUBSPECIES	25	2019	HUMAN_OBSERVATION	NA	8a863029-f435-446a-821e-275f4f641165
844	Aichryson punctatum	Aichryson punctatum (C.Sm. ex Link) Webb & Berthel.	Aichryson punctatum	-16.8598	28.3199	ESP	1	2835905457	Crassulaceae	SPECIES	100	2016	HUMAN_OBSERVATION	NA	8a863029-f435-446a-821e-275f4f641165
843	Aichryson punctatum	Aichryson punctatum (C.Sm. ex Link) Webb & Berthel.	Aichryson punctatum	-15.6381	28.0244	ESP	1	2838806489	Crassulaceae	SPECIES	10	2012	HUMAN_OBSERVATION	NA	8a863029-f435-446a-821e-275f4f641165
842	Aichryson punctatum	Aichryson punctatum (C.Sm. ex Link) Webb & Berthel.	Aichryson punctatum	-17.8064	28.7857	ESP	1	2838942016	Crassulaceae	SPECIES	1000	2014	HUMAN_OBSERVATION	NA	8a863029-f435-446a-821e-275f4f641165
841	Aichryson laxum subsp. laxum	Aichryson dichotomum (DC.) Webb & Berthel.	Aichryson dichotomum	-16.7596	28.3322	ESP	1	2840015299	Crassulaceae	SUBSPECIES	10	2013	HUMAN_OBSERVATION	NA	8a863029-f435-446a-821e-275f4f641165
840	Aichryson punctatum	Aichryson punctatum (C.Sm. ex Link) Webb & Berthel.	Aichryson punctatum	-16.857	28.3151	ESP	1	2840295485	Crassulaceae	SPECIES	10	2016	HUMAN_OBSERVATION	NA	8a863029-f435-446a-821e-275f4f641165
839	Aichryson punctatum	Aichryson punctatum (C.Sm. ex Link) Webb & Berthel.	Aichryson punctatum	-15.6887	28.081	ESP	1	2840979369	Crassulaceae	SPECIES	10	2013	HUMAN_OBSERVATION	NA	8a863029-f435-446a-821e-275f4f641165
838	Aichryson punctatum	Aichryson punctatum (C.Sm. ex Link) Webb & Berthel.	Aichryson punctatum	-16.8553	28.3175	ESP	1	2842059391	Crassulaceae	SPECIES	10	2016	HUMAN_OBSERVATION	NA	8a863029-f435-446a-821e-275f4f641165
837	Aichryson divaricatum	Aichryson divaricatum (Aiton) Praeger	Aichryson divaricatum	-17.1203	32.7735	PRT	NA	2864613789	Crassulaceae	SPECIES	NA	2020	HUMAN_OBSERVATION	iNaturalist	50c9509d-22c7-4a22-a47d-8c48425ef4a7
836	Aichryson villosum	Aichryson villosum (Aiton) Webb & Berthel.	Aichryson villosum	-16.953	32.6912	PRT	NA	2992799375	Crassulaceae	SPECIES	5	2018	HUMAN_OBSERVATION	iNaturalist	50c9509d-22c7-4a22-a47d-8c48425ef4a7
834	Aichryson villosum	Aichryson villosum (Aiton) Webb & Berthel.	Aichryson villosum (Aiton) Webb & Berth.	-16.9611	32.7139	PRT	NA	3014175699	Crassulaceae	SPECIES	NA	1973	PRESERVED_SPECIMEN	ISA	835ac57e-f762-11e1-a439-00145eb45e9a
830	Aichryson pachycaulon subsp. gonzalezhernandezii	Aichryson pachycaulon subsp. gonzalezhernandezii (Kunkel) Bramwell	Aichryson pachycaulon gonzalezhernandezii	-17.21	28.125	ESP	NA	3039147415	Crassulaceae	SUBSPECIES	100	2016	HUMAN_OBSERVATION	iNaturalist	50c9509d-22c7-4a22-a47d-8c48425ef4a7
829	Aichryson pachycaulon subsp. gonzalezhernandezii	Aichryson pachycaulon subsp. gonzalezhernandezii (Kunkel) Bramwell	Aichryson pachycaulon gonzalezhernandezii	-17.255	28.129	ESP	NA	3039179411	Crassulaceae	SUBSPECIES	200	2016	HUMAN_OBSERVATION	iNaturalist	50c9509d-22c7-4a22-a47d-8c48425ef4a7
828	Aichryson pachycaulon subsp. immaculatum	Aichryson pachycaulon subsp. immaculatum (Webb & Christ) Bramwell	Aichryson pachycaulon immaculatum	-16.1991	28.5376	ESP	NA	3039247381	Crassulaceae	SUBSPECIES	NA	2014	HUMAN_OBSERVATION	iNaturalist	50c9509d-22c7-4a22-a47d-8c48425ef4a7
827	Aichryson divaricatum	Aichryson divaricatum (Aiton) Praeger	Aichryson divaricatum	-16.934	32.7764	PRT	NA	3039263068	Crassulaceae	SPECIES	1102	2018	HUMAN_OBSERVATION	iNaturalist	50c9509d-22c7-4a22-a47d-8c48425ef4a7
826	Aichryson bituminosum	Aichryson bituminosum BaÃ±ares	Aichryson bituminosum	-15.5328	27.9693	ESP	NA	3039376835	Crassulaceae	SPECIES	300	2015	HUMAN_OBSERVATION	iNaturalist	50c9509d-22c7-4a22-a47d-8c48425ef4a7
825	Aichryson parlatorei	Aichryson parlatorei Bolle	Aichryson parlatorei	-15.5523	28.0262	ESP	NA	3044602903	Crassulaceae	SPECIES	NA	2018	HUMAN_OBSERVATION	iNaturalist	50c9509d-22c7-4a22-a47d-8c48425ef4a7
824	Aichryson parlatorei	Aichryson parlatorei Bolle	Aichryson parlatorei Bolle	-17.8008	28.7923	ESP	NA	3046140837	Crassulaceae	SPECIES	NA	NA	PRESERVED_SPECIMEN	SMF	966426ce-f762-11e1-a439-00145eb45e9a
823	Aichryson villosum	Aichryson villosum (Aiton) Webb & Berthel.	Aichryson villosum	-17.1821	32.7943	PRT	NA	3058700184	Crassulaceae	SPECIES	9960	2017	HUMAN_OBSERVATION	iNaturalist	50c9509d-22c7-4a22-a47d-8c48425ef4a7
822	Aichryson parlatorei	Aichryson parlatorei Bolle	Aichryson parlatorei	-15.5327	27.9794	ESP	NA	3058952623	Crassulaceae	SPECIES	NA	2018	HUMAN_OBSERVATION	iNaturalist	50c9509d-22c7-4a22-a47d-8c48425ef4a7
821	Aichryson bollei	Aichryson bollei Webb ex Bolle	Aichryson bollei	-17.8262	28.6749	ESP	NA	3079676229	Crassulaceae	SPECIES	150	2021	HUMAN_OBSERVATION	iNaturalist	50c9509d-22c7-4a22-a47d-8c48425ef4a7
819	Aichryson divaricatum	Aichryson divaricatum (Aiton) Praeger	Aichryson divaricatum	-16.8765	32.7402	PRT	NA	3090525653	Crassulaceae	SPECIES	400	2006	HUMAN_OBSERVATION	iNaturalist	50c9509d-22c7-4a22-a47d-8c48425ef4a7
818	Aichryson divaricatum	Aichryson divaricatum (Aiton) Praeger	Aichryson divaricatum	-16.8753	32.7409	PRT	NA	3090558661	Crassulaceae	SPECIES	354	2006	HUMAN_OBSERVATION	iNaturalist	50c9509d-22c7-4a22-a47d-8c48425ef4a7
817	Aichryson parlatorei	Aichryson parlatorei Bolle	Aichryson parlatorei	-15.4779	27.9301	ESP	NA	3090803930	Crassulaceae	SPECIES	90	2018	HUMAN_OBSERVATION	iNaturalist	50c9509d-22c7-4a22-a47d-8c48425ef4a7
816	Aichryson palmense	Aichryson palmense Webb ex Bolle	Aichryson palmense	-17.8037	28.7889	ESP	NA	3097082820	Crassulaceae	SPECIES	100	2021	HUMAN_OBSERVATION	iNaturalist	50c9509d-22c7-4a22-a47d-8c48425ef4a7
815	Aichryson punctatum	Aichryson punctatum (C.Sm. ex Link) Webb & Berthel.	Aichryson punctatum	-17.8174	28.828	ESP	NA	3097260659	Crassulaceae	SPECIES	50	2021	HUMAN_OBSERVATION	iNaturalist	50c9509d-22c7-4a22-a47d-8c48425ef4a7
814	Aichryson bollei	Aichryson bollei Webb ex Bolle	Aichryson bollei	-17.838	28.6125	ESP	NA	3097298729	Crassulaceae	SPECIES	100	2021	HUMAN_OBSERVATION	iNaturalist	50c9509d-22c7-4a22-a47d-8c48425ef4a7
813	Aichryson palmense	Aichryson palmense Webb ex Bolle	Aichryson palmense	-17.8585	28.6957	ESP	NA	3097311887	Crassulaceae	SPECIES	100	2021	HUMAN_OBSERVATION	iNaturalist	50c9509d-22c7-4a22-a47d-8c48425ef4a7
812	Aichryson punctatum	Aichryson punctatum (C.Sm. ex Link) Webb & Berthel.	Aichryson punctatum (C.Sm. ex Link) Webb & Berthel.	-17.99	27.73	ESP	NA	3311381447	Crassulaceae	SPECIES	550	2019	PRESERVED_SPECIMEN	CICYTEX	837acfc2-f762-11e1-a439-00145eb45e9a
811	Aichryson divaricatum	Aichryson divaricatum (Aiton) Praeger	Aichryson divaricatum	-17.1328	32.81	PRT	NA	3314162463	Crassulaceae	SPECIES	8	2021	HUMAN_OBSERVATION	iNaturalist	50c9509d-22c7-4a22-a47d-8c48425ef4a7
810	Aichryson villosum	Aichryson villosum (Aiton) Webb & Berthel.	Aichryson villosum	-17.19	32.8463	PRT	NA	3314209436	Crassulaceae	SPECIES	2500	2021	HUMAN_OBSERVATION	iNaturalist	50c9509d-22c7-4a22-a47d-8c48425ef4a7
809	Aichryson divaricatum	Aichryson divaricatum (Aiton) Praeger	Aichryson divaricatum	-17.1209	32.7733	PRT	NA	3327724331	Crassulaceae	SPECIES	NA	2015	HUMAN_OBSERVATION	iNaturalist	50c9509d-22c7-4a22-a47d-8c48425ef4a7
808	Aichryson divaricatum	Aichryson divaricatum (Aiton) Praeger	Aichryson divaricatum	-16.9308	32.7559	PRT	NA	3327734322	Crassulaceae	SPECIES	122	2015	HUMAN_OBSERVATION	iNaturalist	50c9509d-22c7-4a22-a47d-8c48425ef4a7
807	Aichryson divaricatum	Aichryson divaricatum (Aiton) Praeger	Aichryson divaricatum	-17.1213	32.7735	PRT	NA	3327746331	Crassulaceae	SPECIES	NA	2015	HUMAN_OBSERVATION	iNaturalist	50c9509d-22c7-4a22-a47d-8c48425ef4a7
806	Aichryson divaricatum	Aichryson divaricatum (Aiton) Praeger	Aichryson divaricatum	-17.1565	32.7917	PRT	NA	3327978328	Crassulaceae	SPECIES	4	2016	HUMAN_OBSERVATION	iNaturalist	50c9509d-22c7-4a22-a47d-8c48425ef4a7
805	Aichryson divaricatum	Aichryson divaricatum (Aiton) Praeger	Aichryson divaricatum	-16.903	32.7392	PRT	NA	3328015336	Crassulaceae	SPECIES	NA	2015	HUMAN_OBSERVATION	iNaturalist	50c9509d-22c7-4a22-a47d-8c48425ef4a7
804	Aichryson divaricatum	Aichryson divaricatum (Aiton) Praeger	Aichryson divaricatum	-17.1444	32.8106	PRT	NA	3330490312	Crassulaceae	SPECIES	NA	2018	HUMAN_OBSERVATION	iNaturalist	50c9509d-22c7-4a22-a47d-8c48425ef4a7
801	Aichryson divaricatum	Aichryson divaricatum (Aiton) Praeger	Aichryson divaricatum	-17.0588	32.7806	PRT	NA	3330756306	Crassulaceae	SPECIES	NA	2018	HUMAN_OBSERVATION	iNaturalist	50c9509d-22c7-4a22-a47d-8c48425ef4a7
800	Aichryson villosum	Aichryson villosum (Aiton) Webb & Berthel.	Aichryson villosum	-16.906	32.7836	PRT	NA	3330766338	Crassulaceae	SPECIES	263	2020	HUMAN_OBSERVATION	iNaturalist	50c9509d-22c7-4a22-a47d-8c48425ef4a7
799	Aichryson divaricatum	Aichryson divaricatum (Aiton) Praeger	Aichryson divaricatum	-17.1697	32.8464	PRT	NA	3330771306	Crassulaceae	SPECIES	446	2018	HUMAN_OBSERVATION	iNaturalist	50c9509d-22c7-4a22-a47d-8c48425ef4a7
798	Aichryson divaricatum	Aichryson divaricatum (Aiton) Praeger	Aichryson divaricatum	-16.9341	32.8065	PRT	NA	3335442224	Crassulaceae	SPECIES	20	2021	HUMAN_OBSERVATION	iNaturalist	50c9509d-22c7-4a22-a47d-8c48425ef4a7
796	Aichryson divaricatum	Aichryson divaricatum (Aiton) Praeger	Aichryson divaricatum	-16.9131	32.7895	PRT	NA	3355232140	Crassulaceae	SPECIES	1415	2021	HUMAN_OBSERVATION	iNaturalist	50c9509d-22c7-4a22-a47d-8c48425ef4a7
795	Aichryson divaricatum	Aichryson divaricatum (Aiton) Praeger	Aichryson divaricatum	-16.9259	32.7825	PRT	NA	3355254363	Crassulaceae	SPECIES	1061	2021	HUMAN_OBSERVATION	iNaturalist	50c9509d-22c7-4a22-a47d-8c48425ef4a7
794	Aichryson divaricatum	Aichryson divaricatum (Aiton) Praeger	Aichryson divaricatum	-16.905	32.7914	PRT	NA	3355655182	Crassulaceae	SPECIES	885	2021	HUMAN_OBSERVATION	iNaturalist	50c9509d-22c7-4a22-a47d-8c48425ef4a7
793	Aichryson parlatorei	Aichryson parlatorei Bolle	Aichryson parlatorei	-17.1845	28.1001	ESP	NA	3383848704	Crassulaceae	SPECIES	50	2021	HUMAN_OBSERVATION	iNaturalist	50c9509d-22c7-4a22-a47d-8c48425ef4a7
792	Aichryson punctatum	Aichryson punctatum (C.Sm. ex Link) Webb & Berthel.	Aichryson punctatum	-17.8058	28.7888	ESP	NA	3384424988	Crassulaceae	SPECIES	31	2008	HUMAN_OBSERVATION	iNaturalist	50c9509d-22c7-4a22-a47d-8c48425ef4a7
791	Aichryson divaricatum	Aichryson divaricatum (Aiton) Praeger	Aichryson divaricatum	-16.8922	32.74	PRT	NA	3384920080	Crassulaceae	SPECIES	31	2010	HUMAN_OBSERVATION	iNaturalist	50c9509d-22c7-4a22-a47d-8c48425ef4a7
790	Aichryson villosum	Aichryson villosum (Aiton) Webb & Berthel.	Aichryson villosum	-17.1347	32.8273	PRT	NA	3385229006	Crassulaceae	SPECIES	31	2006	HUMAN_OBSERVATION	iNaturalist	50c9509d-22c7-4a22-a47d-8c48425ef4a7
788	Aichryson divaricatum	Aichryson divaricatum (Aiton) Praeger	Aichryson divaricatum	-17.1129	32.769	PRT	NA	3399488646	Crassulaceae	SPECIES	132	2021	HUMAN_OBSERVATION	iNaturalist	50c9509d-22c7-4a22-a47d-8c48425ef4a7
783	Aichryson villosum	Aichryson villosum (Aiton) Webb & Berthel.	Aichryson villosum (Aiton) Webb & Berthel.	-17.0301	32.7343	PRT	NA	3415134581	Crassulaceae	SPECIES	1377	2004	HUMAN_OBSERVATION	ISA	c8bcbc1e-3073-4a7a-930c-65a0727493be
776	Aichryson divaricatum	Aichryson divaricatum (Aiton) Praeger	Aichryson divaricatum (Aiton) Pragaer	-17.0418	32.8009	PRT	NA	3415135901	Crassulaceae	SPECIES	1488	2004	HUMAN_OBSERVATION	ISA	c8bcbc1e-3073-4a7a-930c-65a0727493be
774	Aichryson divaricatum	Aichryson divaricatum (Aiton) Praeger	Aichryson divaricatum (Aiton) Pragaer	-16.8831	32.7376	PRT	NA	3415135988	Crassulaceae	SPECIES	1371	2004	HUMAN_OBSERVATION	ISA	c8bcbc1e-3073-4a7a-930c-65a0727493be
773	Aichryson divaricatum	Aichryson divaricatum (Aiton) Praeger	Aichryson divaricatum (Aiton) Pragaer	-16.9634	32.7196	PRT	NA	3415136055	Crassulaceae	SPECIES	967	2004	HUMAN_OBSERVATION	ISA	c8bcbc1e-3073-4a7a-930c-65a0727493be
772	Aichryson divaricatum	Aichryson divaricatum (Aiton) Praeger	Aichryson divaricatum (Aiton) Pragaer	-16.9358	32.7484	PRT	NA	3415136158	Crassulaceae	SPECIES	830	2004	HUMAN_OBSERVATION	ISA	c8bcbc1e-3073-4a7a-930c-65a0727493be
770	Aichryson villosum	Aichryson villosum (Aiton) Webb & Berthel.	Aichryson villosum (Aiton) Webb & Berthel.	-16.9123	32.754	PRT	NA	3415136350	Crassulaceae	SPECIES	1459	2004	HUMAN_OBSERVATION	ISA	c8bcbc1e-3073-4a7a-930c-65a0727493be
769	Aichryson divaricatum	Aichryson divaricatum (Aiton) Praeger	Aichryson divaricatum (Aiton) Pragaer	-16.9098	32.7	PRT	NA	3415136382	Crassulaceae	SPECIES	1176	2004	HUMAN_OBSERVATION	ISA	c8bcbc1e-3073-4a7a-930c-65a0727493be
766	Aichryson divaricatum	Aichryson divaricatum (Aiton) Praeger	Aichryson divaricatum (Aiton) Pragaer	-16.9357	32.7484	PRT	NA	3415136683	Crassulaceae	SPECIES	666	2004	HUMAN_OBSERVATION	ISA	c8bcbc1e-3073-4a7a-930c-65a0727493be
762	Aichryson divaricatum	Aichryson divaricatum (Aiton) Praeger	Aichryson divaricatum (Aiton) Pragaer	-17.0149	32.7624	PRT	NA	3415137525	Crassulaceae	SPECIES	965	2004	HUMAN_OBSERVATION	ISA	c8bcbc1e-3073-4a7a-930c-65a0727493be
755	Aichryson divaricatum	Aichryson divaricatum (Aiton) Praeger	Aichryson divaricatum (Aiton) Pragaer	-16.8316	32.7565	PRT	NA	3415138670	Crassulaceae	SPECIES	249	2004	HUMAN_OBSERVATION	ISA	c8bcbc1e-3073-4a7a-930c-65a0727493be
754	Aichryson divaricatum	Aichryson divaricatum (Aiton) Praeger	Aichryson divaricatum (Aiton) Pragaer	-16.9367	32.7759	PRT	NA	3415138801	Crassulaceae	SPECIES	1132	2004	HUMAN_OBSERVATION	ISA	c8bcbc1e-3073-4a7a-930c-65a0727493be
751	Aichryson villosum	Aichryson villosum (Aiton) Webb & Berthel.	Aichryson villosum (Aiton) Webb & Berthel.	-16.9431	32.7597	PRT	NA	3415139049	Crassulaceae	SPECIES	1197	2004	HUMAN_OBSERVATION	ISA	c8bcbc1e-3073-4a7a-930c-65a0727493be
750	Aichryson divaricatum	Aichryson divaricatum (Aiton) Praeger	Aichryson divaricatum (Aiton) Pragaer	-16.9362	32.7752	PRT	NA	3415139163	Crassulaceae	SPECIES	1840	2004	HUMAN_OBSERVATION	ISA	c8bcbc1e-3073-4a7a-930c-65a0727493be
746	Aichryson villosum	Aichryson villosum (Aiton) Webb & Berthel.	Aichryson villosum (Aiton) Webb & Berthel.	-17.0149	32.7624	PRT	NA	3415139956	Crassulaceae	SPECIES	965	2004	HUMAN_OBSERVATION	ISA	c8bcbc1e-3073-4a7a-930c-65a0727493be
742	Aichryson villosum	Aichryson villosum (Aiton) Webb & Berthel.	Aichryson villosum (Aiton) Webb & Berthel.	-16.9431	32.7591	PRT	NA	3415140815	Crassulaceae	SPECIES	791	2004	HUMAN_OBSERVATION	ISA	c8bcbc1e-3073-4a7a-930c-65a0727493be
736	Aichryson villosum	Aichryson villosum (Aiton) Webb & Berthel.	Aichryson villosum (Aiton) Webb & Berthel.	-16.8351	32.7624	PRT	NA	3415141924	Crassulaceae	SPECIES	353	2004	HUMAN_OBSERVATION	ISA	c8bcbc1e-3073-4a7a-930c-65a0727493be
732	Aichryson villosum	Aichryson villosum (Aiton) Webb & Berthel.	Aichryson villosum (Aiton) Webb & Berthel.	-16.9339	32.7389	PRT	NA	3415142480	Crassulaceae	SPECIES	883	2004	HUMAN_OBSERVATION	ISA	c8bcbc1e-3073-4a7a-930c-65a0727493be
729	Aichryson divaricatum	Aichryson divaricatum (Aiton) Praeger	Aichryson divaricatum (Aiton) Pragaer	-17.0951	32.8163	PRT	NA	3415142858	Crassulaceae	SPECIES	365	2004	HUMAN_OBSERVATION	ISA	c8bcbc1e-3073-4a7a-930c-65a0727493be
728	Aichryson divaricatum	Aichryson divaricatum (Aiton) Praeger	Aichryson divaricatum (Aiton) Pragaer	-16.9072	32.7831	PRT	NA	3415143150	Crassulaceae	SPECIES	1262	2004	HUMAN_OBSERVATION	ISA	c8bcbc1e-3073-4a7a-930c-65a0727493be
725	Aichryson divaricatum	Aichryson divaricatum (Aiton) Praeger	Aichryson divaricatum (Aiton) Pragaer	-16.9123	32.754	PRT	NA	3415143455	Crassulaceae	SPECIES	1459	2004	HUMAN_OBSERVATION	ISA	c8bcbc1e-3073-4a7a-930c-65a0727493be
724	Aichryson divaricatum	Aichryson divaricatum (Aiton) Praeger	Aichryson divaricatum (Aiton) Pragaer	-17.1112	32.803	PRT	NA	3415143516	Crassulaceae	SPECIES	2009	2004	HUMAN_OBSERVATION	ISA	c8bcbc1e-3073-4a7a-930c-65a0727493be
722	Aichryson divaricatum	Aichryson divaricatum (Aiton) Praeger	Aichryson divaricatum (Aiton) Pragaer	-17.0877	32.7922	PRT	NA	3415143895	Crassulaceae	SPECIES	1856	2004	HUMAN_OBSERVATION	ISA	c8bcbc1e-3073-4a7a-930c-65a0727493be
720	Aichryson villosum	Aichryson villosum (Aiton) Webb & Berthel.	Aichryson villosum (Aiton) Webb & Berthel.	-16.9429	32.759	PRT	NA	3415144230	Crassulaceae	SPECIES	1807	2004	HUMAN_OBSERVATION	ISA	c8bcbc1e-3073-4a7a-930c-65a0727493be
719	Aichryson villosum	Aichryson villosum (Aiton) Webb & Berthel.	Aichryson villosum (Aiton) Webb & Berthel.	-16.9634	32.7196	PRT	NA	3415144258	Crassulaceae	SPECIES	967	2004	HUMAN_OBSERVATION	ISA	c8bcbc1e-3073-4a7a-930c-65a0727493be
718	Aichryson villosum	Aichryson villosum (Aiton) Webb & Berthel.	Aichryson villosum (Aiton) Webb & Berthel.	-16.9362	32.7752	PRT	NA	3415144440	Crassulaceae	SPECIES	1840	2004	HUMAN_OBSERVATION	ISA	c8bcbc1e-3073-4a7a-930c-65a0727493be
716	Aichryson divaricatum	Aichryson divaricatum (Aiton) Praeger	Aichryson divaricatum (Aiton) Pragaer	-16.9372	32.7759	PRT	NA	3415144857	Crassulaceae	SPECIES	1115	2004	HUMAN_OBSERVATION	ISA	c8bcbc1e-3073-4a7a-930c-65a0727493be
714	Aichryson divaricatum	Aichryson divaricatum (Aiton) Praeger	Aichryson divaricatum (Aiton) Pragaer	-17.1572	32.8522	PRT	NA	3415145317	Crassulaceae	SPECIES	915	2004	HUMAN_OBSERVATION	ISA	c8bcbc1e-3073-4a7a-930c-65a0727493be
713	Aichryson divaricatum	Aichryson divaricatum (Aiton) Praeger	Aichryson divaricatum (Aiton) Pragaer	-17.009	32.7533	PRT	NA	3415145492	Crassulaceae	SPECIES	3060	2004	HUMAN_OBSERVATION	ISA	c8bcbc1e-3073-4a7a-930c-65a0727493be
712	Aichryson villosum	Aichryson villosum (Aiton) Webb & Berthel.	Aichryson villosum (Aiton) Webb & Berthel.	-16.9336	32.7388	PRT	NA	3415145804	Crassulaceae	SPECIES	488	2004	HUMAN_OBSERVATION	ISA	c8bcbc1e-3073-4a7a-930c-65a0727493be
710	Aichryson villosum	Aichryson villosum (Aiton) Webb & Berthel.	Aichryson villosum (Aiton) Webb & Berthel.	-17.1572	32.8522	PRT	NA	3415146178	Crassulaceae	SPECIES	915	2004	HUMAN_OBSERVATION	ISA	c8bcbc1e-3073-4a7a-930c-65a0727493be
708	Aichryson villosum	Aichryson villosum (Aiton) Webb & Berthel.	Aichryson villosum (Aiton) Webb & Berthel.	-16.9358	32.7484	PRT	NA	3415146361	Crassulaceae	SPECIES	830	2004	HUMAN_OBSERVATION	ISA	c8bcbc1e-3073-4a7a-930c-65a0727493be
707	Aichryson divaricatum	Aichryson divaricatum (Aiton) Praeger	Aichryson divaricatum (Aiton) Pragaer	-16.8351	32.7624	PRT	NA	3415146362	Crassulaceae	SPECIES	353	2004	HUMAN_OBSERVATION	ISA	c8bcbc1e-3073-4a7a-930c-65a0727493be
706	Aichryson villosum	Aichryson villosum (Aiton) Webb & Berthel.	Aichryson villosum (Aiton) Webb & Berthel.	-17.009	32.7533	PRT	NA	3415146404	Crassulaceae	SPECIES	3060	2004	HUMAN_OBSERVATION	ISA	c8bcbc1e-3073-4a7a-930c-65a0727493be
705	Aichryson divaricatum	Aichryson divaricatum (Aiton) Praeger	Aichryson divaricatum (Aiton) Pragaer	-16.8826	32.7386	PRT	NA	3415146625	Crassulaceae	SPECIES	2238	2004	HUMAN_OBSERVATION	ISA	c8bcbc1e-3073-4a7a-930c-65a0727493be
704	Aichryson divaricatum	Aichryson divaricatum (Aiton) Praeger	Aichryson divaricatum (Aiton) Pragaer	-17.0176	32.7456	PRT	NA	3415146768	Crassulaceae	SPECIES	1068	2004	HUMAN_OBSERVATION	ISA	c8bcbc1e-3073-4a7a-930c-65a0727493be
702	Aichryson divaricatum	Aichryson divaricatum (Aiton) Praeger	Aichryson divaricatum (Aiton) Pragaer	-16.9351	32.7744	PRT	NA	3415147045	Crassulaceae	SPECIES	1354	2004	HUMAN_OBSERVATION	ISA	c8bcbc1e-3073-4a7a-930c-65a0727493be
701	Aichryson divaricatum	Aichryson divaricatum (Aiton) Praeger	Aichryson divaricatum (Aiton) Pragaer	-17.0301	32.7343	PRT	NA	3415147065	Crassulaceae	SPECIES	1377	2004	HUMAN_OBSERVATION	ISA	c8bcbc1e-3073-4a7a-930c-65a0727493be
700	Aichryson divaricatum	Aichryson divaricatum (Aiton) Praeger	Aichryson divaricatum (Aiton) Pragaer	-17.0789	32.7982	PRT	NA	3415147087	Crassulaceae	SPECIES	2151	2004	HUMAN_OBSERVATION	ISA	c8bcbc1e-3073-4a7a-930c-65a0727493be
699	Aichryson divaricatum	Aichryson divaricatum (Aiton) Praeger	Aichryson divaricatum (Aiton) Pragaer	-16.935	32.7771	PRT	NA	3415147386	Crassulaceae	SPECIES	2159	2004	HUMAN_OBSERVATION	ISA	c8bcbc1e-3073-4a7a-930c-65a0727493be
698	Aichryson villosum	Aichryson villosum (Aiton) Webb & Berthel.	Aichryson villosum (Aiton) Webb & Berthel.	-16.8826	32.7386	PRT	NA	3415147539	Crassulaceae	SPECIES	2238	2004	HUMAN_OBSERVATION	ISA	c8bcbc1e-3073-4a7a-930c-65a0727493be
697	Aichryson divaricatum	Aichryson divaricatum (Aiton) Praeger	Aichryson divaricatum (Aiton) Pragaer	-17.0829	32.7987	PRT	NA	3415147951	Crassulaceae	SPECIES	1844	2004	HUMAN_OBSERVATION	ISA	c8bcbc1e-3073-4a7a-930c-65a0727493be
696	Aichryson divaricatum	Aichryson divaricatum (Aiton) Praeger	Aichryson divaricatum (Aiton) Pragaer	-17.1123	32.8077	PRT	NA	3415147957	Crassulaceae	SPECIES	1290	2004	HUMAN_OBSERVATION	ISA	c8bcbc1e-3073-4a7a-930c-65a0727493be
694	Aichryson divaricatum	Aichryson divaricatum (Aiton) Praeger	Aichryson divaricatum (Aiton) Pragaer	-16.8741	32.811	PRT	NA	3415148294	Crassulaceae	SPECIES	1342	2004	HUMAN_OBSERVATION	ISA	c8bcbc1e-3073-4a7a-930c-65a0727493be
693	Aichryson villosum	Aichryson villosum (Aiton) Webb & Berthel.	Aichryson villosum (Aiton) Webb & Berthel.	-17.0426	32.6989	PRT	NA	3415148298	Crassulaceae	SPECIES	847	2004	HUMAN_OBSERVATION	ISA	c8bcbc1e-3073-4a7a-930c-65a0727493be
692	Aichryson pachycaulon subsp. immaculatum	Aichryson pachycaulon subsp. immaculatum (Webb & Christ) Bramwell	Aichryson pachycaulon immaculatum	-16.2961	28.4827	ESP	NA	3415538941	Crassulaceae	SUBSPECIES	29607	2021	HUMAN_OBSERVATION	iNaturalist	50c9509d-22c7-4a22-a47d-8c48425ef4a7
691	Aichryson tortuosum subsp. tortuosum	Aichryson tortuosum var. tortuosum	Aichryson tortuosum tortuosum	-13.6983	29.0154	ESP	NA	3415557488	Crassulaceae	SUBSPECIES	200	2016	HUMAN_OBSERVATION	iNaturalist	50c9509d-22c7-4a22-a47d-8c48425ef4a7
690	Aichryson santamariensis	Aichryson santamariensis M.Moura, Carine & M.Seq.	Aichryson santamariensis	-25.0529	36.9846	PRT	NA	3415748593	Crassulaceae	SPECIES	7	2019	HUMAN_OBSERVATION	iNaturalist	50c9509d-22c7-4a22-a47d-8c48425ef4a7
689	Aichryson tortuosum subsp. tortuosum	Aichryson tortuosum var. tortuosum	Aichryson tortuosum tortuosum	-13.4813	29.1848	ESP	NA	3456267629	Crassulaceae	SUBSPECIES	19	2021	HUMAN_OBSERVATION	iNaturalist	50c9509d-22c7-4a22-a47d-8c48425ef4a7
687	Aichryson villosum	Aichryson villosum (Aiton) Webb & Berthel.	Aichryson villosum	-16.916	32.6905	PRT	NA	3456844618	Crassulaceae	SPECIES	51	2021	HUMAN_OBSERVATION	iNaturalist	50c9509d-22c7-4a22-a47d-8c48425ef4a7
686	Aichryson divaricatum	Aichryson divaricatum (Aiton) Praeger	Aichryson divaricatum	-17.133	32.81	PRT	NA	3466003441	Crassulaceae	SPECIES	NA	2020	HUMAN_OBSERVATION	iNaturalist	50c9509d-22c7-4a22-a47d-8c48425ef4a7
684	Aichryson divaricatum	Aichryson divaricatum (Aiton) Praeger	Aichryson divaricatum	-17.0346	32.7177	PRT	NA	3466178858	Crassulaceae	SPECIES	29066	2017	HUMAN_OBSERVATION	iNaturalist	50c9509d-22c7-4a22-a47d-8c48425ef4a7
683	Aichryson villosum	Aichryson villosum (Aiton) Webb & Berthel.	Aichryson villosum	-16.8371	32.6506	PRT	NA	3466189095	Crassulaceae	SPECIES	4	2014	HUMAN_OBSERVATION	iNaturalist	50c9509d-22c7-4a22-a47d-8c48425ef4a7
682	Aichryson parlatorei	Aichryson parlatorei Bolle	Aichryson parlatorei	-15.569	28.0563	ESP	NA	3466286527	Crassulaceae	SPECIES	3	2022	HUMAN_OBSERVATION	iNaturalist	50c9509d-22c7-4a22-a47d-8c48425ef4a7
681	Aichryson villosum	Aichryson villosum (Aiton) Webb & Berthel.	Aichryson villosum	-17.1385	32.7243	PRT	NA	3466338082	Crassulaceae	SPECIES	12	2022	HUMAN_OBSERVATION	iNaturalist	50c9509d-22c7-4a22-a47d-8c48425ef4a7
680	Aichryson villosum	Aichryson villosum (Aiton) Webb & Berthel.	Aichryson villosum	-16.8206	32.7321	PRT	NA	3468697321	Crassulaceae	SPECIES	NA	2019	HUMAN_OBSERVATION	iNaturalist	50c9509d-22c7-4a22-a47d-8c48425ef4a7
679	Aichryson divaricatum	Aichryson divaricatum (Aiton) Praeger	Aichryson divaricatum	-17.1256	32.7657	PRT	NA	3468817408	Crassulaceae	SPECIES	NA	2020	HUMAN_OBSERVATION	iNaturalist	50c9509d-22c7-4a22-a47d-8c48425ef4a7
678	Aichryson divaricatum	Aichryson divaricatum (Aiton) Praeger	Aichryson divaricatum	-16.8859	32.7353	PRT	NA	3468866311	Crassulaceae	SPECIES	5	2018	HUMAN_OBSERVATION	iNaturalist	50c9509d-22c7-4a22-a47d-8c48425ef4a7
677	Aichryson villosum	Aichryson villosum (Aiton) Webb & Berthel.	Aichryson villosum	-17.1307	32.7547	PRT	NA	3469016171	Crassulaceae	SPECIES	29	2022	HUMAN_OBSERVATION	iNaturalist	50c9509d-22c7-4a22-a47d-8c48425ef4a7
675	Aichryson divaricatum	Aichryson divaricatum (Aiton) Praeger	Aichryson divaricatum	-17.134	32.8102	PRT	NA	3469068400	Crassulaceae	SPECIES	26	2022	HUMAN_OBSERVATION	iNaturalist	50c9509d-22c7-4a22-a47d-8c48425ef4a7
674	Aichryson villosum	Sempervivum villosum Aiton	Sempervivum villosum Ait.	-16.946	32.7304	PRT	NA	3476561143	Crassulaceae	SPECIES	NA	NA	PRESERVED_SPECIMEN	AMU	84b18cce-083a-4464-bee8-25b2083a17cd
673	Aichryson punctatum	Aichryson punctatum (C.Sm. ex Link) Webb & Berthel.	Aichryson punctatum (C. Sm. ex Link) Webb & Berthel.	-15.5634	28.0536	ESP	NA	3476883840	Crassulaceae	SPECIES	NA	NA	PRESERVED_SPECIMEN	AMU	84b18cce-083a-4464-bee8-25b2083a17cd
669	Aichryson parlatorei	Aichryson parlatorei Bolle	Aichryson parlatorei	-15.5727	28.0555	ESP	NA	3499428928	Crassulaceae	SPECIES	15	2022	HUMAN_OBSERVATION	iNaturalist	50c9509d-22c7-4a22-a47d-8c48425ef4a7
667	Aichryson divaricatum	Aichryson divaricatum (Aiton) Praeger	Aichryson divaricatum	-17.179	32.7996	PRT	NA	3499724409	Crassulaceae	SPECIES	29066	2017	HUMAN_OBSERVATION	iNaturalist	50c9509d-22c7-4a22-a47d-8c48425ef4a7
666	Aichryson punctatum	Sempervivum punctatum C.Sm. ex Link	Sempervivum punctatum C. Sm. ex Link	-17.7708	28.6836	ESP	NA	3696807429	Crassulaceae	SPECIES	NA	NA	PRESERVED_SPECIMEN	PI	1e98cc26-065e-40ca-9c57-20fa0a2f4981
665	Aichryson divaricatum	Aichryson divaricatum (Aiton) Praeger	Aichryson divaricatum	-17.1667	32.7235	PRT	NA	3698156898	Crassulaceae	SPECIES	29066	2017	HUMAN_OBSERVATION	iNaturalist	50c9509d-22c7-4a22-a47d-8c48425ef4a7
664	Aichryson punctatum	Aichryson punctatum (C.Sm. ex Link) Webb & Berthel.	Aichryson punctatum	-16.1949	28.5261	ESP	NA	3705483243	Crassulaceae	SPECIES	NA	2022	HUMAN_OBSERVATION	iNaturalist	50c9509d-22c7-4a22-a47d-8c48425ef4a7
662	Aichryson villosum	Aichryson villosum (Aiton) Webb & Berthel.	Aichryson villosum	-16.8605	32.7628	PRT	NA	3712509892	Crassulaceae	SPECIES	4	2022	HUMAN_OBSERVATION	iNaturalist	50c9509d-22c7-4a22-a47d-8c48425ef4a7
661	Aichryson pachycaulon subsp. immaculatum	Aichryson pachycaulon subsp. immaculatum (Webb & Christ) Bramwell	Aichryson pachycaulon immaculatum	-16.2731	28.4419	ESP	NA	3712555452	Crassulaceae	SUBSPECIES	29607	2021	HUMAN_OBSERVATION	iNaturalist	50c9509d-22c7-4a22-a47d-8c48425ef4a7
660	Aichryson tortuosum subsp. tortuosum	Aichryson tortuosum var. tortuosum	Aichryson tortuosum tortuosum	-13.6637	28.9743	ESP	NA	3712667670	Crassulaceae	SUBSPECIES	20	2022	HUMAN_OBSERVATION	iNaturalist	50c9509d-22c7-4a22-a47d-8c48425ef4a7
659	Aichryson tortuosum subsp. tortuosum	Aichryson tortuosum var. tortuosum	Aichryson tortuosum tortuosum	-13.6408	28.9784	ESP	NA	3712669610	Crassulaceae	SUBSPECIES	10	2022	HUMAN_OBSERVATION	iNaturalist	50c9509d-22c7-4a22-a47d-8c48425ef4a7
658	Aichryson divaricatum	Aichryson divaricatum (Aiton) Praeger	Aichryson divaricatum	-17.1347	32.8103	PRT	NA	3743085487	Crassulaceae	SPECIES	4	2022	HUMAN_OBSERVATION	iNaturalist	50c9509d-22c7-4a22-a47d-8c48425ef4a7
657	Aichryson villosum	Aichryson villosum (Aiton) Webb & Berthel.	Aichryson villosum	-16.935	32.7784	PRT	NA	3743121451	Crassulaceae	SPECIES	78	2022	HUMAN_OBSERVATION	iNaturalist	50c9509d-22c7-4a22-a47d-8c48425ef4a7
656	Aichryson villosum	Aichryson villosum (Aiton) Webb & Berthel.	Aichryson villosum	-17.0232	32.7543	PRT	NA	3746964710	Crassulaceae	SPECIES	36	2022	HUMAN_OBSERVATION	iNaturalist	50c9509d-22c7-4a22-a47d-8c48425ef4a7
655	Aichryson divaricatum	Aichryson divaricatum (Aiton) Praeger	Aichryson divaricatum	-17.023	32.7544	PRT	NA	3747033999	Crassulaceae	SPECIES	14	2022	HUMAN_OBSERVATION	iNaturalist	50c9509d-22c7-4a22-a47d-8c48425ef4a7
654	Aichryson santamariensis	Aichryson santamariensis M.Moura, Carine & M.Seq.	Aichryson santamariensis	-25.0836	36.999	PRT	NA	3747039646	Crassulaceae	SPECIES	9	2022	HUMAN_OBSERVATION	iNaturalist	50c9509d-22c7-4a22-a47d-8c48425ef4a7
653	Aichryson villosum	Aichryson villosum (Aiton) Webb & Berthel.	Aichryson villosum	-17.0249	32.7542	PRT	NA	3747167721	Crassulaceae	SPECIES	43	2022	HUMAN_OBSERVATION	iNaturalist	50c9509d-22c7-4a22-a47d-8c48425ef4a7
650	Aichryson villosum	Aichryson villosum (Aiton) Webb & Berthel.	Aichryson villosum	-16.8394	32.7761	PRT	NA	3759765254	Crassulaceae	SPECIES	52	2022	HUMAN_OBSERVATION	iNaturalist	50c9509d-22c7-4a22-a47d-8c48425ef4a7
649	Aichryson parlatorei	Aichryson parlatorei Bolle	Aichryson parlatorei	-17.2798	28.1663	ESP	NA	3759769285	Crassulaceae	SPECIES	3254	2022	HUMAN_OBSERVATION	iNaturalist	50c9509d-22c7-4a22-a47d-8c48425ef4a7
647	Aichryson divaricatum	Aichryson divaricatum (Aiton) Praeger	Aichryson divaricatum	-16.8964	32.6929	PRT	NA	3759944981	Crassulaceae	SPECIES	33	2022	HUMAN_OBSERVATION	iNaturalist	50c9509d-22c7-4a22-a47d-8c48425ef4a7
646	Aichryson villosum	Aichryson villosum (Aiton) Webb & Berthel.	Aichryson villosum	-16.9588	32.661	PRT	NA	3760221603	Crassulaceae	SPECIES	29	2022	HUMAN_OBSERVATION	iNaturalist	50c9509d-22c7-4a22-a47d-8c48425ef4a7
645	Aichryson villosum	Aichryson villosum (Aiton) Webb & Berthel.	Aichryson villosum	-17.1287	32.7671	PRT	NA	3760288458	Crassulaceae	SPECIES	8	2022	HUMAN_OBSERVATION	iNaturalist	50c9509d-22c7-4a22-a47d-8c48425ef4a7
644	Aichryson villosum	Aichryson villosum (Aiton) Webb & Berthel.	Aichryson villosum	-16.8856	32.7453	PRT	NA	3760288461	Crassulaceae	SPECIES	488	2022	HUMAN_OBSERVATION	iNaturalist	50c9509d-22c7-4a22-a47d-8c48425ef4a7
643	Aichryson divaricatum	Aichryson divaricatum (Aiton) Praeger	Aichryson divaricatum	-17.1287	32.7671	PRT	NA	3760327465	Crassulaceae	SPECIES	8	2022	HUMAN_OBSERVATION	iNaturalist	50c9509d-22c7-4a22-a47d-8c48425ef4a7
642	Aichryson pachycaulon subsp. immaculatum	Aichryson pachycaulon subsp. immaculatum (Webb & Christ) Bramwell	Aichryson pachycaulon immaculatum	-16.2798	28.5308	ESP	NA	3764232544	Crassulaceae	SUBSPECIES	34	2022	HUMAN_OBSERVATION	iNaturalist	50c9509d-22c7-4a22-a47d-8c48425ef4a7
641	Aichryson parlatorei	Aichryson parlatorei Bolle	Aichryson parlatorei	-16.8063	28.328	ESP	NA	3772703910	Crassulaceae	SPECIES	5	2022	HUMAN_OBSERVATION	iNaturalist	50c9509d-22c7-4a22-a47d-8c48425ef4a7
640	Aichryson divaricatum	Aichryson divaricatum (Aiton) Praeger	Aichryson divaricatum	-16.9169	32.781	PRT	NA	3772759067	Crassulaceae	SPECIES	14	2022	HUMAN_OBSERVATION	iNaturalist	50c9509d-22c7-4a22-a47d-8c48425ef4a7
639	Aichryson divaricatum	Aichryson divaricatum (Aiton) Praeger	Aichryson divaricatum	-17.0176	32.7598	PRT	NA	3772823669	Crassulaceae	SPECIES	33	2022	HUMAN_OBSERVATION	iNaturalist	50c9509d-22c7-4a22-a47d-8c48425ef4a7
638	Aichryson punctatum	Aichryson punctatum (C.Sm. ex Link) Webb & Berthel.	Aichryson punctatum	-17.856	28.7967	ESP	NA	3772916973	Crassulaceae	SPECIES	64	2022	HUMAN_OBSERVATION	iNaturalist	50c9509d-22c7-4a22-a47d-8c48425ef4a7
637	Aichryson villosum	Aichryson villosum (Aiton) Webb & Berthel.	Aichryson villosum	-16.9561	32.6717	PRT	NA	3773026331	Crassulaceae	SPECIES	95	2022	HUMAN_OBSERVATION	iNaturalist	50c9509d-22c7-4a22-a47d-8c48425ef4a7
636	Aichryson parlatorei	Aichryson parlatorei Bolle	Aichryson parlatorei	-17.3088	28.1186	ESP	NA	3773087504	Crassulaceae	SPECIES	7	2022	HUMAN_OBSERVATION	iNaturalist	50c9509d-22c7-4a22-a47d-8c48425ef4a7
635	Aichryson villosum	Aichryson villosum (Aiton) Webb & Berthel.	Aichryson villosum	-16.9339	32.7387	PRT	NA	3773284889	Crassulaceae	SPECIES	210	2022	HUMAN_OBSERVATION	iNaturalist	50c9509d-22c7-4a22-a47d-8c48425ef4a7
634	Aichryson villosum	Aichryson villosum (Aiton) Webb & Berthel.	Aichryson villosum	-16.9559	32.6803	PRT	NA	3773507616	Crassulaceae	SPECIES	52	2022	HUMAN_OBSERVATION	iNaturalist	50c9509d-22c7-4a22-a47d-8c48425ef4a7
633	Aichryson villosum	Aichryson villosum (Aiton) Webb & Berthel.	Aichryson villosum	-16.9559	32.6742	PRT	NA	3773661936	Crassulaceae	SPECIES	77	2022	HUMAN_OBSERVATION	iNaturalist	50c9509d-22c7-4a22-a47d-8c48425ef4a7
632	Aichryson villosum	Aichryson villosum (Aiton) Webb & Berthel.	Aichryson villosum	-16.8833	32.7333	PRT	NA	3784680289	Crassulaceae	SPECIES	1825	2022	HUMAN_OBSERVATION	iNaturalist	50c9509d-22c7-4a22-a47d-8c48425ef4a7
630	Aichryson punctatum	Aichryson punctatum (C.Sm. ex Link) Webb & Berthel.	Aichryson punctatum	-18.0859	27.7344	ESP	NA	3784710663	Crassulaceae	SPECIES	23	2022	HUMAN_OBSERVATION	iNaturalist	50c9509d-22c7-4a22-a47d-8c48425ef4a7
628	Aichryson villosum	Aichryson villosum (Aiton) Webb & Berthel.	Aichryson villosum	-16.9287	32.7354	PRT	NA	3802592549	Crassulaceae	SPECIES	99	2022	HUMAN_OBSERVATION	iNaturalist	50c9509d-22c7-4a22-a47d-8c48425ef4a7
627	Aichryson pachycaulon subsp. gonzalezhernandezii	Aichryson pachycaulon subsp. gonzalezhernandezii (Kunkel) Bramwell	Aichryson pachycaulon gonzalezhernandezii	-17.1991	28.1505	ESP	NA	3802714603	Crassulaceae	SUBSPECIES	3232	2022	HUMAN_OBSERVATION	iNaturalist	50c9509d-22c7-4a22-a47d-8c48425ef4a7
626	Aichryson divaricatum	Aichryson divaricatum (Aiton) Praeger	Aichryson divaricatum	-17.054	32.7852	PRT	1	3822379052	Crassulaceae	SPECIES	25	2018	HUMAN_OBSERVATION	NA	8a863029-f435-446a-821e-275f4f641165
625	Aichryson villosum	Aichryson villosum (Aiton) Webb & Berthel.	Aichryson villosum	-17.1775	32.8325	PRT	20	3825811895	Crassulaceae	SPECIES	100	2022	HUMAN_OBSERVATION	NA	8a863029-f435-446a-821e-275f4f641165
624	Aichryson punctatum	Aichryson punctatum (C.Sm. ex Link) Webb & Berthel.	Aichryson punctatum (C. Sm.) Webb & Berthel.	-15.5944	28.0919	ESP	NA	3855092159	Crassulaceae	SPECIES	NA	2014	PRESERVED_SPECIMEN	DR	d446193a-7bbd-4c76-b90a-2546fcafa85c
623	Aichryson parlatorei	Aichryson parlatorei Bolle	Aichryson parlatorei Bolle	-15.6181	28.0436	ESP	NA	3855092303	Crassulaceae	SPECIES	NA	2014	PRESERVED_SPECIMEN	DR	d446193a-7bbd-4c76-b90a-2546fcafa85c
622	Aichryson villosum	Aichryson villosum (Aiton) Webb & Berthel.	Aichryson villosum	-16.9331	32.704	PRT	NA	3858585847	Crassulaceae	SPECIES	13	2022	HUMAN_OBSERVATION	iNaturalist	50c9509d-22c7-4a22-a47d-8c48425ef4a7
621	Aichryson divaricatum	Aichryson divaricatum (Aiton) Praeger	Aichryson divaricatum	-16.8903	32.7414	PRT	NA	3858590422	Crassulaceae	SPECIES	10	2022	HUMAN_OBSERVATION	iNaturalist	50c9509d-22c7-4a22-a47d-8c48425ef4a7
620	Aichryson divaricatum	Aichryson divaricatum (Aiton) Praeger	Aichryson divaricatum	-17.1259	32.7656	PRT	NA	3858660785	Crassulaceae	SPECIES	NA	2022	HUMAN_OBSERVATION	iNaturalist	50c9509d-22c7-4a22-a47d-8c48425ef4a7
619	Aichryson villosum	Aichryson villosum (Aiton) Webb & Berthel.	Aichryson villosum	-17.066	32.8109	PRT	NA	3858761557	Crassulaceae	SPECIES	NA	2022	HUMAN_OBSERVATION	iNaturalist	50c9509d-22c7-4a22-a47d-8c48425ef4a7
618	Aichryson divaricatum	Aichryson divaricatum (Aiton) Praeger	Aichryson divaricatum	-17.1443	32.7995	PRT	NA	3858829350	Crassulaceae	SPECIES	5	2022	HUMAN_OBSERVATION	iNaturalist	50c9509d-22c7-4a22-a47d-8c48425ef4a7
617	Aichryson divaricatum	Aichryson divaricatum (Aiton) Praeger	Aichryson divaricatum	-17.1415	32.8099	PRT	NA	3858965495	Crassulaceae	SPECIES	4	2022	HUMAN_OBSERVATION	iNaturalist	50c9509d-22c7-4a22-a47d-8c48425ef4a7
614	Aichryson divaricatum	Aichryson divaricatum (Aiton) Praeger	Aichryson divaricatum	-16.914	32.7671	PRT	NA	3859773397	Crassulaceae	SPECIES	35	2022	HUMAN_OBSERVATION	iNaturalist	50c9509d-22c7-4a22-a47d-8c48425ef4a7
613	Aichryson villosum	Aichryson villosum (Aiton) Webb & Berthel.	Aichryson villosum	-16.9604	32.6609	PRT	NA	3859806607	Crassulaceae	SPECIES	30	2022	HUMAN_OBSERVATION	iNaturalist	50c9509d-22c7-4a22-a47d-8c48425ef4a7
612	Aichryson divaricatum	Aichryson divaricatum (Aiton) Praeger	Aichryson divaricatum	-16.9169	32.7683	PRT	NA	3859995336	Crassulaceae	SPECIES	14	2022	HUMAN_OBSERVATION	iNaturalist	50c9509d-22c7-4a22-a47d-8c48425ef4a7
611	Aichryson divaricatum	Aichryson divaricatum (Aiton) Praeger	Aichryson divaricatum	-17.1145	32.7916	PRT	NA	3860027393	Crassulaceae	SPECIES	14	2022	HUMAN_OBSERVATION	iNaturalist	50c9509d-22c7-4a22-a47d-8c48425ef4a7
610	Aichryson villosum	Aichryson villosum (Aiton) Webb & Berthel.	Aichryson villosum	-16.9338	32.7387	PRT	NA	3860167431	Crassulaceae	SPECIES	3341	2022	HUMAN_OBSERVATION	iNaturalist	50c9509d-22c7-4a22-a47d-8c48425ef4a7
609	Aichryson villosum	Aichryson villosum (Aiton) Webb & Berthel.	Aichryson villosum	-16.9351	32.7542	PRT	NA	3860212235	Crassulaceae	SPECIES	1633	2022	HUMAN_OBSERVATION	iNaturalist	50c9509d-22c7-4a22-a47d-8c48425ef4a7
607	Aichryson divaricatum	Aichryson divaricatum (Aiton) Praeger	Aichryson divaricatum	-16.8957	32.6679	PRT	NA	3860507136	Crassulaceae	SPECIES	61	2022	HUMAN_OBSERVATION	iNaturalist	50c9509d-22c7-4a22-a47d-8c48425ef4a7
606	Aichryson divaricatum	Aichryson divaricatum (Aiton) Praeger	Aichryson divaricatum	-16.84	32.7297	PRT	NA	3860518430	Crassulaceae	SPECIES	10	2022	HUMAN_OBSERVATION	iNaturalist	50c9509d-22c7-4a22-a47d-8c48425ef4a7
605	Aichryson villosum	Aichryson villosum (Aiton) Webb & Berthel.	Aichryson villosum	-16.8903	32.7414	PRT	NA	3860588586	Crassulaceae	SPECIES	16	2022	HUMAN_OBSERVATION	iNaturalist	50c9509d-22c7-4a22-a47d-8c48425ef4a7
604	Aichryson divaricatum	Aichryson divaricatum (Aiton) Praeger	Aichryson divaricatum	-16.8879	32.7415	PRT	NA	3860604017	Crassulaceae	SPECIES	224	2018	HUMAN_OBSERVATION	iNaturalist	50c9509d-22c7-4a22-a47d-8c48425ef4a7
603	Aichryson divaricatum	Aichryson divaricatum (Aiton) Praeger	Aichryson divaricatum	-16.888	32.7416	PRT	NA	3860681908	Crassulaceae	SPECIES	261	2018	HUMAN_OBSERVATION	iNaturalist	50c9509d-22c7-4a22-a47d-8c48425ef4a7
602	Aichryson parlatorei	Aichryson parlatorei Bolle	Aichryson parlatorei Bolle	-16.3583	28.3986	ESP	NA	3861245338	Crassulaceae	SPECIES	3000	1979	PRESERVED_SPECIMEN	W	7f5260c2-f762-11e1-a439-00145eb45e9a
601	Aichryson villosum	Aichryson villosum (Aiton) Webb & Berthel.	Aichryson villosum	-16.934	32.7764	PRT	NA	3873027411	Crassulaceae	SPECIES	1102	2018	HUMAN_OBSERVATION	iNaturalist	50c9509d-22c7-4a22-a47d-8c48425ef4a7
600	Aichryson divaricatum	Aichryson divaricatum (Aiton) Praeger	Aichryson divaricatum	-16.8883	32.7362	PRT	NA	3873164661	Crassulaceae	SPECIES	NA	2022	HUMAN_OBSERVATION	iNaturalist	50c9509d-22c7-4a22-a47d-8c48425ef4a7
599	Aichryson divaricatum	Aichryson divaricatum (Aiton) Praeger	Aichryson divaricatum	-16.9219	32.7863	PRT	NA	3873246491	Crassulaceae	SPECIES	31	2021	HUMAN_OBSERVATION	iNaturalist	50c9509d-22c7-4a22-a47d-8c48425ef4a7
598	Aichryson pachycaulon subsp. immaculatum	Aichryson pachycaulon subsp. immaculatum (Webb & Christ) Bramwell	Aichryson pachycaulon immaculatum	-16.2325	28.5221	ESP	NA	3873271328	Crassulaceae	SUBSPECIES	29607	2021	HUMAN_OBSERVATION	iNaturalist	50c9509d-22c7-4a22-a47d-8c48425ef4a7
597	Aichryson divaricatum	Aichryson divaricatum (Aiton) Praeger	Aichryson divaricatum	-16.9158	32.7822	PRT	NA	3873357683	Crassulaceae	SPECIES	5	2022	HUMAN_OBSERVATION	iNaturalist	50c9509d-22c7-4a22-a47d-8c48425ef4a7
596	Aichryson tortuosum subsp. tortuosum	Aichryson tortuosum var. tortuosum	Aichryson tortuosum tortuosum	-13.481	29.2144	ESP	NA	3873483507	Crassulaceae	SUBSPECIES	9	2022	HUMAN_OBSERVATION	iNaturalist	50c9509d-22c7-4a22-a47d-8c48425ef4a7
595	Aichryson divaricatum	Aichryson divaricatum (Aiton) Praeger	Aichryson divaricatum	-17.1314	32.7566	PRT	NA	3873544311	Crassulaceae	SPECIES	229	2018	HUMAN_OBSERVATION	iNaturalist	50c9509d-22c7-4a22-a47d-8c48425ef4a7
594	Aichryson divaricatum	Aichryson divaricatum (Aiton) Praeger	Aichryson divaricatum	-17.1234	32.7602	PRT	NA	3873619461	Crassulaceae	SPECIES	NA	2022	HUMAN_OBSERVATION	iNaturalist	50c9509d-22c7-4a22-a47d-8c48425ef4a7
593	Aichryson villosum	Aichryson villosum (Aiton) Webb & Berthel.	Aichryson villosum	-17.1283	32.7609	PRT	NA	3873636467	Crassulaceae	SPECIES	NA	2022	HUMAN_OBSERVATION	iNaturalist	50c9509d-22c7-4a22-a47d-8c48425ef4a7
592	Aichryson villosum	Aichryson villosum (Aiton) Webb & Berthel.	Aichryson villosum	-16.8778	32.7376	PRT	NA	3874035458	Crassulaceae	SPECIES	10	2022	HUMAN_OBSERVATION	iNaturalist	50c9509d-22c7-4a22-a47d-8c48425ef4a7
591	Aichryson divaricatum	Aichryson divaricatum (Aiton) Praeger	Aichryson divaricatum	-16.9103	32.7804	PRT	NA	3881880579	Crassulaceae	SPECIES	31	2022	HUMAN_OBSERVATION	iNaturalist	50c9509d-22c7-4a22-a47d-8c48425ef4a7
590	Aichryson villosum	Aichryson villosum (Aiton) Webb & Berthel.	Aichryson villosum	-16.9631	32.7118	PRT	NA	3888964009	Crassulaceae	SPECIES	23	2022	HUMAN_OBSERVATION	iNaturalist	50c9509d-22c7-4a22-a47d-8c48425ef4a7
589	Aichryson divaricatum	Aichryson divaricatum (Aiton) Praeger	Aichryson divaricatum	-16.9642	32.7116	PRT	NA	3889188954	Crassulaceae	SPECIES	45	2022	HUMAN_OBSERVATION	iNaturalist	50c9509d-22c7-4a22-a47d-8c48425ef4a7
588	Aichryson villosum	Aichryson villosum (Aiton) Webb & Berthel.	Aichryson villosum	-16.9641	32.7126	PRT	NA	3889279664	Crassulaceae	SPECIES	88	2022	HUMAN_OBSERVATION	iNaturalist	50c9509d-22c7-4a22-a47d-8c48425ef4a7
587	Aichryson parlatorei	Aichryson parlatorei Bolle	Aichryson parlatorei Bolle	-17.2914	28.1189	ESP	NA	3900927887	Crassulaceae	SPECIES	NA	2000	PRESERVED_SPECIMEN	GLM	857cea12-f762-11e1-a439-00145eb45e9a
585	Aichryson divaricatum	Aichryson divaricatum (Aiton) Praeger	Aichryson divaricatum	-16.9162	32.7841	PRT	NA	3902245792	Crassulaceae	SPECIES	NA	2022	HUMAN_OBSERVATION	iNaturalist	50c9509d-22c7-4a22-a47d-8c48425ef4a7
584	Aichryson tortuosum subsp. tortuosum	Aichryson tortuosum var. tortuosum	Aichryson tortuosum tortuosum	-13.5284	29.1064	ESP	NA	3902394559	Crassulaceae	SUBSPECIES	30	2022	HUMAN_OBSERVATION	iNaturalist	50c9509d-22c7-4a22-a47d-8c48425ef4a7
582	Aichryson parlatorei	Aichryson parlatorei Bolle	Aichryson parlatorei	-16.3045	28.5443	ESP	NA	3902666679	Crassulaceae	SPECIES	44	2013	HUMAN_OBSERVATION	iNaturalist	50c9509d-22c7-4a22-a47d-8c48425ef4a7
581	Aichryson tortuosum subsp. tortuosum	Aichryson tortuosum var. tortuosum	Aichryson tortuosum tortuosum	-13.5305	29.1068	ESP	NA	3902751232	Crassulaceae	SUBSPECIES	15	2022	HUMAN_OBSERVATION	iNaturalist	50c9509d-22c7-4a22-a47d-8c48425ef4a7
580	Aichryson divaricatum	Aichryson divaricatum (Aiton) Praeger	Aichryson divaricatum	-17.1404	32.8077	PRT	NA	3903100879	Crassulaceae	SPECIES	3	2022	HUMAN_OBSERVATION	iNaturalist	50c9509d-22c7-4a22-a47d-8c48425ef4a7
579	Aichryson divaricatum	Aichryson divaricatum (Aiton) Praeger	Aichryson divaricatum	-17.1404	32.8078	PRT	NA	3903113166	Crassulaceae	SPECIES	3	2022	HUMAN_OBSERVATION	iNaturalist	50c9509d-22c7-4a22-a47d-8c48425ef4a7
578	Aichryson divaricatum	Aichryson divaricatum (Aiton) Praeger	Aichryson divaricatum	-16.8858	32.7342	PRT	NA	3903200704	Crassulaceae	SPECIES	NA	2022	HUMAN_OBSERVATION	iNaturalist	50c9509d-22c7-4a22-a47d-8c48425ef4a7
577	Aichryson tortuosum subsp. tortuosum	Aichryson tortuosum var. tortuosum	Aichryson tortuosum tortuosum	-13.5286	29.1067	ESP	NA	3903323307	Crassulaceae	SUBSPECIES	31	2022	HUMAN_OBSERVATION	iNaturalist	50c9509d-22c7-4a22-a47d-8c48425ef4a7
576	Aichryson villosum	Aichryson villosum (Aiton) Webb & Berthel.	Aichryson villosum	-16.8815	32.7576	PRT	NA	3903480221	Crassulaceae	SPECIES	NA	2022	HUMAN_OBSERVATION	iNaturalist	50c9509d-22c7-4a22-a47d-8c48425ef4a7
575	Aichryson divaricatum	Aichryson divaricatum (Aiton) Praeger	Aichryson divaricatum	-17.1454	32.8154	PRT	NA	3903633596	Crassulaceae	SPECIES	6387	2022	HUMAN_OBSERVATION	iNaturalist	50c9509d-22c7-4a22-a47d-8c48425ef4a7
574	Aichryson divaricatum	Aichryson divaricatum (Aiton) Praeger	Aichryson divaricatum	-16.9277	32.763	PRT	NA	3903674589	Crassulaceae	SPECIES	244	2022	HUMAN_OBSERVATION	iNaturalist	50c9509d-22c7-4a22-a47d-8c48425ef4a7
573	Aichryson punctatum	Aichryson punctatum (C.Sm. ex Link) Webb & Berthel.	Aichryson punctatum	-16.1577	28.5699	ESP	1	3904251967	Crassulaceae	SPECIES	25	2022	HUMAN_OBSERVATION	NA	8a863029-f435-446a-821e-275f4f641165
572	Aichryson villosum	Aichryson villosum (Aiton) Webb & Berthel.	Aichryson villosum	-16.9147	32.6944	PRT	NA	3912277239	Crassulaceae	SPECIES	NA	2022	HUMAN_OBSERVATION	iNaturalist	50c9509d-22c7-4a22-a47d-8c48425ef4a7
571	Aichryson villosum	Aichryson villosum (Aiton) Webb & Berthel.	Aichryson villosum	-16.9289	32.7356	PRT	NA	3947633180	Crassulaceae	SPECIES	814	2012	HUMAN_OBSERVATION	iNaturalist	50c9509d-22c7-4a22-a47d-8c48425ef4a7
570	Aichryson villosum	Aichryson villosum (Aiton) Webb & Berthel.	Aichryson villosum (Aiton) Webb & Berthel.	-16.8606	32.8044	PRT	1	3948978457	Crassulaceae	SPECIES	3	2022	HUMAN_OBSERVATION	NA	7a3679ef-5582-4aaa-81f0-8c2545cafc81
565	Aichryson villosum	Aichryson villosum (Aiton) Webb & Berthel.	Aichryson villosum (Aiton) Webb & Berthel.	-17.1314	32.7558	PRT	1	3949613202	Crassulaceae	SPECIES	27	2022	HUMAN_OBSERVATION	NA	7a3679ef-5582-4aaa-81f0-8c2545cafc81
563	Aichryson divaricatum	Aichryson divaricatum (Aiton) Praeger	Aichryson divaricatum (Lowe) Praeger	-16.842	32.6856	PRT	1	3949711254	Crassulaceae	SPECIES	NA	2015	HUMAN_OBSERVATION	NA	7a3679ef-5582-4aaa-81f0-8c2545cafc81
562	Aichryson villosum	Aichryson villosum (Aiton) Webb & Berthel.	Aichryson villosum (Aiton) Webb & Berthel.	-17.0409	32.7472	PRT	1	3949743895	Crassulaceae	SPECIES	NA	2022	HUMAN_OBSERVATION	NA	7a3679ef-5582-4aaa-81f0-8c2545cafc81
561	Aichryson parlatorei	Aichryson parlatorei Bolle	Aichryson parlatorei Bolle	-17.96	27.7728	ESP	1	3952180152	Crassulaceae	SPECIES	NA	2018	HUMAN_OBSERVATION	NA	14d5676a-2c54-4f94-9023-1e8dcd822aa0
560	Aichryson tortuosum subsp. tortuosum	Aichryson tortuosum var. tortuosum	Aichryson tortuosum tortuosum	-13.5306	29.1071	ESP	NA	3961247712	Crassulaceae	SUBSPECIES	7	2022	HUMAN_OBSERVATION	iNaturalist	50c9509d-22c7-4a22-a47d-8c48425ef4a7
559	Aichryson pachycaulon subsp. gonzalezhernandezii	Aichryson pachycaulon subsp. gonzalezhernandezii (Kunkel) Bramwell	Aichryson pachycaulon gonzalezhernandezii	-17.2084	28.125	ESP	NA	3961382015	Crassulaceae	SUBSPECIES	4	2022	HUMAN_OBSERVATION	iNaturalist	50c9509d-22c7-4a22-a47d-8c48425ef4a7
558	Aichryson villosum	Aichryson villosum (Aiton) Webb & Berthel.	Aichryson villosum	-16.8601	32.7869	PRT	NA	3988567148	Crassulaceae	SPECIES	32	2019	HUMAN_OBSERVATION	iNaturalist	50c9509d-22c7-4a22-a47d-8c48425ef4a7
557	Aichryson divaricatum	Aichryson divaricatum (Aiton) Praeger	Aichryson divaricatum	-17.142	32.8125	PRT	NA	3988595123	Crassulaceae	SPECIES	24	2019	HUMAN_OBSERVATION	iNaturalist	50c9509d-22c7-4a22-a47d-8c48425ef4a7
555	Aichryson parlatorei	Aichryson parlatorei Bolle	Aichryson parlatorei Bolle	-17.316	28.1311	ESP	1	3998401906	Crassulaceae	SPECIES	8	2022	HUMAN_OBSERVATION	NA	14d5676a-2c54-4f94-9023-1e8dcd822aa0
554	Aichryson villosum	Aichryson villosum (Aiton) Webb & Berthel.	Aichryson villosum (Aiton) Webb & Berthel.	-16.9362	32.8005	PRT	1	3998876725	Crassulaceae	SPECIES	5	2022	HUMAN_OBSERVATION	NA	14d5676a-2c54-4f94-9023-1e8dcd822aa0
553	Aichryson villosum	Aichryson villosum (Aiton) Webb & Berthel.	Aichryson villosum (Aiton) Webb & Berthel.	-17.0378	32.6944	PRT	1	3999031837	Crassulaceae	SPECIES	NA	2022	HUMAN_OBSERVATION	NA	14d5676a-2c54-4f94-9023-1e8dcd822aa0
552	Aichryson divaricatum	Aichryson divaricatum (Aiton) Praeger	Aichryson divaricatum	-16.791	32.7626	PRT	NA	4006554136	Crassulaceae	SPECIES	NA	2022	HUMAN_OBSERVATION	iNaturalist	50c9509d-22c7-4a22-a47d-8c48425ef4a7
551	Aichryson divaricatum	Aichryson divaricatum (Aiton) Praeger	Aichryson divaricatum	-16.7846	32.7561	PRT	NA	4006683820	Crassulaceae	SPECIES	105	2022	HUMAN_OBSERVATION	iNaturalist	50c9509d-22c7-4a22-a47d-8c48425ef4a7
550	Aichryson divaricatum	Aichryson divaricatum (Aiton) Praeger	Aichryson divaricatum	-16.8773	32.7377	PRT	NA	4006703064	Crassulaceae	SPECIES	383	2022	HUMAN_OBSERVATION	iNaturalist	50c9509d-22c7-4a22-a47d-8c48425ef4a7
549	Aichryson divaricatum	Aichryson divaricatum (Aiton) Praeger	Aichryson divaricatum	-16.8655	32.7354	PRT	NA	4006710057	Crassulaceae	SPECIES	NA	2022	HUMAN_OBSERVATION	iNaturalist	50c9509d-22c7-4a22-a47d-8c48425ef4a7
548	Aichryson villosum	Aichryson villosum (Aiton) Webb & Berthel.	Aichryson villosum	-16.8776	32.7376	PRT	NA	4006714029	Crassulaceae	SPECIES	NA	2022	HUMAN_OBSERVATION	iNaturalist	50c9509d-22c7-4a22-a47d-8c48425ef4a7
547	Aichryson villosum	Aichryson villosum (Aiton) Webb & Berthel.	Aichryson villosum	-16.7859	32.7582	PRT	NA	4006729877	Crassulaceae	SPECIES	NA	2022	HUMAN_OBSERVATION	iNaturalist	50c9509d-22c7-4a22-a47d-8c48425ef4a7
546	Aichryson divaricatum	Aichryson divaricatum (Aiton) Praeger	Aichryson divaricatum	-16.8678	32.7341	PRT	NA	4006773985	Crassulaceae	SPECIES	139	2022	HUMAN_OBSERVATION	iNaturalist	50c9509d-22c7-4a22-a47d-8c48425ef4a7
1631	Aichryson tortuosum subsp. bethencourtianum	Aichryson tortuosum subsp. bethencourtianum (Bolle) BaÃ±ares	Aichryson tortuosum subsp. bethencourtianum	-13.96	28.57	ESP	NA	4008359321	Crassulaceae	SUBSPECIES	NA	2018	MATERIAL_SAMPLE	NA	d8cd16ba-bb74-4420-821e-083f2bac17c2
545	Aichryson villosum	Aichryson villosum (Aiton) Webb & Berthel.	Aichryson villosum	-17.1385	32.7215	PRT	NA	4009739687	Crassulaceae	SPECIES	3	2022	HUMAN_OBSERVATION	iNaturalist	50c9509d-22c7-4a22-a47d-8c48425ef4a7
544	Aichryson divaricatum	Aichryson divaricatum (Aiton) Praeger	Aichryson divaricatum	-17.0861	32.7126	PRT	NA	4009772910	Crassulaceae	SPECIES	107	2022	HUMAN_OBSERVATION	iNaturalist	50c9509d-22c7-4a22-a47d-8c48425ef4a7
543	Aichryson villosum	Aichryson villosum (Aiton) Webb & Berthel.	Aichryson villosum	-17.1383	32.7219	PRT	NA	4009791685	Crassulaceae	SPECIES	4	2022	HUMAN_OBSERVATION	iNaturalist	50c9509d-22c7-4a22-a47d-8c48425ef4a7
542	Aichryson villosum	Aichryson villosum (Aiton) Webb & Berthel.	Aichryson villosum	-17.1802	32.8245	PRT	NA	4009798137	Crassulaceae	SPECIES	NA	2022	HUMAN_OBSERVATION	iNaturalist	50c9509d-22c7-4a22-a47d-8c48425ef4a7
541	Aichryson villosum	Aichryson villosum (Aiton) Webb & Berthel.	Aichryson villosum	-16.8554	32.757	PRT	NA	4009848036	Crassulaceae	SPECIES	NA	2022	HUMAN_OBSERVATION	iNaturalist	50c9509d-22c7-4a22-a47d-8c48425ef4a7
540	Aichryson villosum	Aichryson villosum (Aiton) Webb & Berthel.	Aichryson villosum	-17.1382	32.7217	PRT	NA	4009905661	Crassulaceae	SPECIES	6	2022	HUMAN_OBSERVATION	iNaturalist	50c9509d-22c7-4a22-a47d-8c48425ef4a7
539	Aichryson parlatorei	Aichryson parlatorei Bolle	Aichryson parlatorei	-17.8784	28.8296	ESP	NA	4009906324	Crassulaceae	SPECIES	474	2017	HUMAN_OBSERVATION	iNaturalist	50c9509d-22c7-4a22-a47d-8c48425ef4a7
538	Aichryson parlatorei	Aichryson parlatorei Bolle	Aichryson parlatorei	-17.8446	28.8346	ESP	NA	4009912768	Crassulaceae	SPECIES	3	2022	HUMAN_OBSERVATION	iNaturalist	50c9509d-22c7-4a22-a47d-8c48425ef4a7
536	Aichryson pachycaulon subsp. immaculatum	Aichryson pachycaulon subsp. immaculatum (Webb & Christ) Bramwell	Aichryson pachycaulon immaculatum	-16.3311	28.5057	ESP	NA	4011576498	Crassulaceae	SUBSPECIES	29607	2021	HUMAN_OBSERVATION	iNaturalist	50c9509d-22c7-4a22-a47d-8c48425ef4a7
535	Aichryson pachycaulon subsp. immaculatum	Aichryson pachycaulon subsp. immaculatum (Webb & Christ) Bramwell	Aichryson pachycaulon immaculatum	-16.2761	28.5577	ESP	NA	4011586507	Crassulaceae	SUBSPECIES	29607	2021	HUMAN_OBSERVATION	iNaturalist	50c9509d-22c7-4a22-a47d-8c48425ef4a7
534	Aichryson pachycaulon subsp. immaculatum	Aichryson pachycaulon subsp. immaculatum (Webb & Christ) Bramwell	Aichryson pachycaulon immaculatum	-16.2452	28.4975	ESP	NA	4011596512	Crassulaceae	SUBSPECIES	29607	2021	HUMAN_OBSERVATION	iNaturalist	50c9509d-22c7-4a22-a47d-8c48425ef4a7
532	Aichryson divaricatum	Aichryson divaricatum (Aiton) Praeger	Aichryson divaricatum	-17.141	32.8072	PRT	NA	4011656795	Crassulaceae	SPECIES	4	2022	HUMAN_OBSERVATION	iNaturalist	50c9509d-22c7-4a22-a47d-8c48425ef4a7
531	Aichryson pachycaulon subsp. immaculatum	Aichryson pachycaulon subsp. immaculatum (Webb & Christ) Bramwell	Aichryson pachycaulon immaculatum	-16.398	28.4033	ESP	NA	4011696514	Crassulaceae	SUBSPECIES	29607	2021	HUMAN_OBSERVATION	iNaturalist	50c9509d-22c7-4a22-a47d-8c48425ef4a7
530	Aichryson divaricatum	Aichryson divaricatum (Aiton) Praeger	Aichryson divaricatum	-17.1414	32.806	PRT	NA	4011699796	Crassulaceae	SPECIES	4	2022	HUMAN_OBSERVATION	iNaturalist	50c9509d-22c7-4a22-a47d-8c48425ef4a7
529	Aichryson punctatum	Aichryson punctatum (C.Sm. ex Link) Webb & Berthel.	Aichryson punctatum	-17.9028	28.8434	ESP	NA	4011786637	Crassulaceae	SPECIES	46	2022	HUMAN_OBSERVATION	iNaturalist	50c9509d-22c7-4a22-a47d-8c48425ef4a7
527	Aichryson punctatum	Aichryson punctatum (C.Sm. ex Link) Webb & Berthel.	Aichryson punctatum	-18.086	27.7342	ESP	NA	4015307505	Crassulaceae	SPECIES	NA	2023	HUMAN_OBSERVATION	iNaturalist	50c9509d-22c7-4a22-a47d-8c48425ef4a7
526	Aichryson pachycaulon subsp. immaculatum	Aichryson pachycaulon subsp. immaculatum (Webb & Christ) Bramwell	Aichryson pachycaulon immaculatum	-16.2868	28.5299	ESP	NA	4022182069	Crassulaceae	SUBSPECIES	3	2022	HUMAN_OBSERVATION	iNaturalist	50c9509d-22c7-4a22-a47d-8c48425ef4a7
525	Aichryson pachycaulon subsp. parviflorum	Aichryson pachycaulon subsp. parviflorum (Bolle) Bramwell	Aichryson pachycaulon parviflorum	-17.802	28.7901	ESP	NA	4028866633	Crassulaceae	SUBSPECIES	192	2023	HUMAN_OBSERVATION	iNaturalist	50c9509d-22c7-4a22-a47d-8c48425ef4a7
524	Aichryson pachycaulon subsp. immaculatum	Aichryson pachycaulon subsp. immaculatum (Webb & Christ) Bramwell	Aichryson pachycaulon immaculatum	-16.2782	28.534	ESP	NA	4029072272	Crassulaceae	SUBSPECIES	NA	2023	HUMAN_OBSERVATION	iNaturalist	50c9509d-22c7-4a22-a47d-8c48425ef4a7
523	Aichryson pachycaulon subsp. gonzalezhernandezii	Aichryson pachycaulon subsp. gonzalezhernandezii (Kunkel) Bramwell	Aichryson pachycaulon gonzalezhernandezii	-17.2436	28.1158	ESP	NA	4029189911	Crassulaceae	SUBSPECIES	NA	2023	HUMAN_OBSERVATION	iNaturalist	50c9509d-22c7-4a22-a47d-8c48425ef4a7
522	Aichryson punctatum	Aichryson punctatum (C.Sm. ex Link) Webb & Berthel.	Aichryson punctatum	-16.8057	28.3281	ESP	NA	4034601005	Crassulaceae	SPECIES	NA	2023	HUMAN_OBSERVATION	iNaturalist	50c9509d-22c7-4a22-a47d-8c48425ef4a7
521	Aichryson pachycaulon subsp. parviflorum	Aichryson pachycaulon subsp. parviflorum (Bolle) Bramwell	Aichryson pachycaulon parviflorum	-17.8004	28.791	ESP	NA	4034639702	Crassulaceae	SUBSPECIES	NA	2023	HUMAN_OBSERVATION	iNaturalist	50c9509d-22c7-4a22-a47d-8c48425ef4a7
520	Aichryson pachycaulon subsp. gonzalezhernandezii	Aichryson pachycaulon subsp. gonzalezhernandezii (Kunkel) Bramwell	Aichryson pachycaulon gonzalezhernandezii	-17.2864	28.1451	ESP	NA	4034684760	Crassulaceae	SUBSPECIES	1196	2023	HUMAN_OBSERVATION	iNaturalist	50c9509d-22c7-4a22-a47d-8c48425ef4a7
519	Aichryson punctatum	Aichryson punctatum (C.Sm. ex Link) Webb & Berthel.	Aichryson punctatum	-16.8058	28.3281	ESP	NA	4034749991	Crassulaceae	SPECIES	NA	2023	HUMAN_OBSERVATION	iNaturalist	50c9509d-22c7-4a22-a47d-8c48425ef4a7
518	Aichryson pachycaulon subsp. parviflorum	Aichryson pachycaulon subsp. parviflorum (Bolle) Bramwell	Aichryson pachycaulon parviflorum	-17.8086	28.7848	ESP	NA	4034875842	Crassulaceae	SUBSPECIES	NA	2023	HUMAN_OBSERVATION	iNaturalist	50c9509d-22c7-4a22-a47d-8c48425ef4a7
517	Aichryson parlatorei	Aichryson parlatorei Bolle	Aichryson parlatorei	-17.2051	28.1459	ESP	NA	4034951376	Crassulaceae	SPECIES	149	2011	HUMAN_OBSERVATION	iNaturalist	50c9509d-22c7-4a22-a47d-8c48425ef4a7
516	Aichryson punctatum	Aichryson punctatum (C.Sm. ex Link) Webb & Berthel.	Aichryson punctatum	-15.6821	28.0729	ESP	NA	4039246291	Crassulaceae	SPECIES	50	2023	HUMAN_OBSERVATION	iNaturalist	50c9509d-22c7-4a22-a47d-8c48425ef4a7
515	Aichryson bollei	Aichryson bollei Webb ex Bolle	Aichryson bollei	-17.8354	28.6139	ESP	NA	4039278553	Crassulaceae	SPECIES	61	2022	HUMAN_OBSERVATION	iNaturalist	50c9509d-22c7-4a22-a47d-8c48425ef4a7
513	Aichryson divaricatum	Aichryson divaricatum (Aiton) Praeger	Aichryson divaricatum	-17.1254	32.7615	PRT	NA	4039444799	Crassulaceae	SPECIES	8	2023	HUMAN_OBSERVATION	iNaturalist	50c9509d-22c7-4a22-a47d-8c48425ef4a7
512	Aichryson villosum	Aichryson villosum (Aiton) Webb & Berthel.	Aichryson villosum	-16.9361	32.8001	PRT	NA	4039451540	Crassulaceae	SPECIES	35	2023	HUMAN_OBSERVATION	iNaturalist	50c9509d-22c7-4a22-a47d-8c48425ef4a7
510	Aichryson parlatorei	Aichryson parlatorei Bolle	Aichryson parlatorei	-16.8297	28.3047	ESP	NA	4046319683	Crassulaceae	SPECIES	8	2021	HUMAN_OBSERVATION	iNaturalist	50c9509d-22c7-4a22-a47d-8c48425ef4a7
509	Aichryson divaricatum	Aichryson divaricatum (Aiton) Praeger	Aichryson divaricatum	-17.1298	32.7626	PRT	NA	4046336225	Crassulaceae	SPECIES	39	2023	HUMAN_OBSERVATION	iNaturalist	50c9509d-22c7-4a22-a47d-8c48425ef4a7
506	Aichryson divaricatum	Aichryson divaricatum (Aiton) Praeger	Aichryson divaricatum	-17.0409	32.751	PRT	NA	4046744267	Crassulaceae	SPECIES	533	2012	HUMAN_OBSERVATION	iNaturalist	50c9509d-22c7-4a22-a47d-8c48425ef4a7
505	Aichryson tortuosum subsp. tortuosum	Aichryson tortuosum var. tortuosum	Aichryson tortuosum tortuosum	-13.519	29.1304	ESP	NA	4054728100	Crassulaceae	SUBSPECIES	576	2023	HUMAN_OBSERVATION	iNaturalist	50c9509d-22c7-4a22-a47d-8c48425ef4a7
504	Aichryson divaricatum	Aichryson divaricatum (Aiton) Praeger	Aichryson divaricatum	-17.1333	32.8099	PRT	NA	4054813986	Crassulaceae	SPECIES	79	2022	HUMAN_OBSERVATION	iNaturalist	50c9509d-22c7-4a22-a47d-8c48425ef4a7
503	Aichryson divaricatum	Aichryson divaricatum (Aiton) Praeger	Aichryson divaricatum	-17.0428	32.7458	PRT	NA	4055006108	Crassulaceae	SPECIES	82	2023	HUMAN_OBSERVATION	iNaturalist	50c9509d-22c7-4a22-a47d-8c48425ef4a7
502	Aichryson divaricatum	Aichryson divaricatum (Aiton) Praeger	Aichryson divaricatum	-16.9136	32.7828	PRT	NA	4062589914	Crassulaceae	SPECIES	NA	2023	HUMAN_OBSERVATION	iNaturalist	50c9509d-22c7-4a22-a47d-8c48425ef4a7
501	Aichryson divaricatum	Aichryson divaricatum (Aiton) Praeger	Aichryson divaricatum	-17.1274	32.7609	PRT	NA	4067149945	Crassulaceae	SPECIES	NA	2023	HUMAN_OBSERVATION	iNaturalist	50c9509d-22c7-4a22-a47d-8c48425ef4a7
499	Aichryson divaricatum	Aichryson divaricatum (Aiton) Praeger	Aichryson divaricatum	-17.1721	32.8333	PRT	NA	4067325145	Crassulaceae	SPECIES	244	2023	HUMAN_OBSERVATION	iNaturalist	50c9509d-22c7-4a22-a47d-8c48425ef4a7
498	Aichryson pachycaulon subsp. immaculatum	Aichryson pachycaulon subsp. immaculatum (Webb & Christ) Bramwell	Aichryson pachycaulon immaculatum	-16.2682	28.5349	ESP	NA	4067614995	Crassulaceae	SUBSPECIES	100	2023	HUMAN_OBSERVATION	iNaturalist	50c9509d-22c7-4a22-a47d-8c48425ef4a7
497	Aichryson tortuosum subsp. tortuosum	Aichryson tortuosum var. tortuosum	Aichryson tortuosum tortuosum	-13.4813	29.1853	ESP	NA	4075843304	Crassulaceae	SUBSPECIES	11	2023	HUMAN_OBSERVATION	iNaturalist	50c9509d-22c7-4a22-a47d-8c48425ef4a7
496	Aichryson villosum	Aichryson villosum (Aiton) Webb & Berthel.	Aichryson villosum	-16.9587	32.6742	PRT	NA	4075914992	Crassulaceae	SPECIES	107	2023	HUMAN_OBSERVATION	iNaturalist	50c9509d-22c7-4a22-a47d-8c48425ef4a7
494	Aichryson villosum	Aichryson villosum (Aiton) Webb & Berthel.	Aichryson villosum	-17.0846	32.7142	PRT	NA	4076248134	Crassulaceae	SPECIES	205	2023	HUMAN_OBSERVATION	iNaturalist	50c9509d-22c7-4a22-a47d-8c48425ef4a7
493	Aichryson tortuosum subsp. tortuosum	Aichryson tortuosum var. tortuosum	Aichryson tortuosum tortuosum	-13.5282	29.1067	ESP	NA	4076379264	Crassulaceae	SUBSPECIES	5	2023	HUMAN_OBSERVATION	iNaturalist	50c9509d-22c7-4a22-a47d-8c48425ef4a7
492	Aichryson villosum	Aichryson villosum (Aiton) Webb & Berthel.	Aichryson villosum	-16.9146	32.6887	PRT	NA	4076402846	Crassulaceae	SPECIES	NA	2023	HUMAN_OBSERVATION	iNaturalist	50c9509d-22c7-4a22-a47d-8c48425ef4a7
491	Aichryson divaricatum	Aichryson divaricatum (Aiton) Praeger	Aichryson divaricatum	-17.1294	32.7611	PRT	NA	4080545092	Crassulaceae	SPECIES	NA	2023	HUMAN_OBSERVATION	iNaturalist	50c9509d-22c7-4a22-a47d-8c48425ef4a7
490	Aichryson villosum	Aichryson villosum (Aiton) Webb & Berthel.	Aichryson villosum	-17.133	32.7666	PRT	NA	4080553978	Crassulaceae	SPECIES	NA	2023	HUMAN_OBSERVATION	iNaturalist	50c9509d-22c7-4a22-a47d-8c48425ef4a7
489	Aichryson villosum	Aichryson villosum (Aiton) Webb & Berthel.	Aichryson villosum	-16.9159	32.6902	PRT	NA	4080564160	Crassulaceae	SPECIES	NA	2023	HUMAN_OBSERVATION	iNaturalist	50c9509d-22c7-4a22-a47d-8c48425ef4a7
488	Aichryson villosum	Aichryson villosum (Aiton) Webb & Berthel.	Aichryson villosum	-16.9124	32.6853	PRT	NA	4080768320	Crassulaceae	SPECIES	NA	2023	HUMAN_OBSERVATION	iNaturalist	50c9509d-22c7-4a22-a47d-8c48425ef4a7
487	Aichryson divaricatum	Aichryson divaricatum (Aiton) Praeger	Aichryson divaricatum	-17.1333	32.7655	PRT	NA	4080932943	Crassulaceae	SPECIES	NA	2023	HUMAN_OBSERVATION	iNaturalist	50c9509d-22c7-4a22-a47d-8c48425ef4a7
486	Aichryson villosum	Aichryson villosum (Aiton) Webb & Berthel.	Aichryson villosum	-17.126	32.7657	PRT	NA	4080960957	Crassulaceae	SPECIES	NA	2023	HUMAN_OBSERVATION	iNaturalist	50c9509d-22c7-4a22-a47d-8c48425ef4a7
484	Aichryson pachycaulon subsp. immaculatum	Aichryson pachycaulon subsp. immaculatum (Webb & Christ) Bramwell	Aichryson pachycaulon immaculatum	-16.2782	28.5339	ESP	NA	4091571361	Crassulaceae	SUBSPECIES	175	2023	HUMAN_OBSERVATION	iNaturalist	50c9509d-22c7-4a22-a47d-8c48425ef4a7
483	Aichryson villosum	Aichryson villosum (Aiton) Webb & Berthel.	Aichryson villosum	-16.9642	32.7134	PRT	NA	4091790810	Crassulaceae	SPECIES	32	2023	HUMAN_OBSERVATION	iNaturalist	50c9509d-22c7-4a22-a47d-8c48425ef4a7
480	Aichryson villosum	Aichryson villosum (Aiton) Webb & Berthel.	Aichryson villosum	-16.9352	32.7399	PRT	NA	4096401126	Crassulaceae	SPECIES	523	2023	HUMAN_OBSERVATION	iNaturalist	50c9509d-22c7-4a22-a47d-8c48425ef4a7
477	Aichryson divaricatum	Aichryson divaricatum (Aiton) Praeger	Aichryson divaricatum	-17.1257	32.7607	PRT	NA	4096736689	Crassulaceae	SPECIES	8	2023	HUMAN_OBSERVATION	iNaturalist	50c9509d-22c7-4a22-a47d-8c48425ef4a7
476	Aichryson villosum	Aichryson villosum (Aiton) Webb & Berthel.	Aichryson villosum	-17.1321	32.7684	PRT	NA	4096751943	Crassulaceae	SPECIES	NA	2023	HUMAN_OBSERVATION	iNaturalist	50c9509d-22c7-4a22-a47d-8c48425ef4a7
475	Aichryson parlatorei	Aichryson parlatorei Bolle	Aichryson parlatorei	-16.8498	28.3053	ESP	NA	4096775867	Crassulaceae	SPECIES	81	2019	HUMAN_OBSERVATION	iNaturalist	50c9509d-22c7-4a22-a47d-8c48425ef4a7
474	Aichryson divaricatum	Aichryson divaricatum (Aiton) Praeger	Aichryson divaricatum	-17.1265	32.7646	PRT	NA	4096899768	Crassulaceae	SPECIES	896	2023	HUMAN_OBSERVATION	iNaturalist	50c9509d-22c7-4a22-a47d-8c48425ef4a7
473	Aichryson villosum	Aichryson villosum (Aiton) Webb & Berthel.	Aichryson villosum	-17.1316	32.7661	PRT	NA	4096910845	Crassulaceae	SPECIES	555	2023	HUMAN_OBSERVATION	iNaturalist	50c9509d-22c7-4a22-a47d-8c48425ef4a7
472	Aichryson villosum	Aichryson villosum (Aiton) Webb & Berthel.	Aichryson villosum	-16.915	32.6888	PRT	NA	4102673280	Crassulaceae	SPECIES	NA	2023	HUMAN_OBSERVATION	iNaturalist	50c9509d-22c7-4a22-a47d-8c48425ef4a7
469	Aichryson santamariensis	Aichryson santamariensis M.Moura, Carine & M.Seq.	Aichryson santamariensis	-25.0481	36.9824	PRT	NA	4102973363	Crassulaceae	SPECIES	NA	2023	HUMAN_OBSERVATION	iNaturalist	50c9509d-22c7-4a22-a47d-8c48425ef4a7
468	Aichryson villosum	Aichryson villosum (Aiton) Webb & Berthel.	Aichryson villosum	-17.1689	32.8482	PRT	NA	4111836601	Crassulaceae	SPECIES	31	2006	HUMAN_OBSERVATION	iNaturalist	50c9509d-22c7-4a22-a47d-8c48425ef4a7
467	Aichryson villosum	Aichryson villosum (Aiton) Webb & Berthel.	Aichryson villosum	-17.0443	32.7391	PRT	NA	4111883564	Crassulaceae	SPECIES	8	2006	HUMAN_OBSERVATION	iNaturalist	50c9509d-22c7-4a22-a47d-8c48425ef4a7
466	Aichryson villosum	Aichryson villosum (Aiton) Webb & Berthel.	Aichryson villosum	-17.1754	32.8247	PRT	NA	4111887605	Crassulaceae	SPECIES	31	2006	HUMAN_OBSERVATION	iNaturalist	50c9509d-22c7-4a22-a47d-8c48425ef4a7
465	Aichryson villosum	Aichryson villosum (Aiton) Webb & Berthel.	Aichryson villosum	-16.9771	32.7355	PRT	NA	4111889597	Crassulaceae	SPECIES	4	2006	HUMAN_OBSERVATION	iNaturalist	50c9509d-22c7-4a22-a47d-8c48425ef4a7
464	Aichryson divaricatum	Aichryson divaricatum (Aiton) Praeger	Aichryson divaricatum	-16.9113	32.7851	PRT	NA	4111913565	Crassulaceae	SPECIES	31	2006	HUMAN_OBSERVATION	iNaturalist	50c9509d-22c7-4a22-a47d-8c48425ef4a7
463	Aichryson villosum	Aichryson villosum (Aiton) Webb & Berthel.	Aichryson villosum	-16.9429	32.7588	PRT	NA	4111935081	Crassulaceae	SPECIES	107	2023	HUMAN_OBSERVATION	iNaturalist	50c9509d-22c7-4a22-a47d-8c48425ef4a7
462	Aichryson villosum	Aichryson villosum (Aiton) Webb & Berthel.	Aichryson villosum	-16.8544	32.7583	PRT	NA	4111998916	Crassulaceae	SPECIES	48	2023	HUMAN_OBSERVATION	iNaturalist	50c9509d-22c7-4a22-a47d-8c48425ef4a7
461	Aichryson villosum	Aichryson villosum (Aiton) Webb & Berthel.	Aichryson villosum	-16.8986	32.677	PRT	NA	4112037530	Crassulaceae	SPECIES	4	2006	HUMAN_OBSERVATION	iNaturalist	50c9509d-22c7-4a22-a47d-8c48425ef4a7
460	Aichryson villosum	Aichryson villosum (Aiton) Webb & Berthel.	Aichryson villosum	-17.1711	32.808	PRT	NA	4112052599	Crassulaceae	SPECIES	15	2006	HUMAN_OBSERVATION	iNaturalist	50c9509d-22c7-4a22-a47d-8c48425ef4a7
458	Aichryson santamariensis	Aichryson santamariensis M.Moura, Carine & M.Seq.	Aichryson santamariensis	-25.0543	36.98	PRT	NA	4112107883	Crassulaceae	SPECIES	NA	2023	HUMAN_OBSERVATION	iNaturalist	50c9509d-22c7-4a22-a47d-8c48425ef4a7
457	Aichryson villosum	Aichryson villosum (Aiton) Webb & Berthel.	Aichryson villosum	-17.0841	32.7408	PRT	NA	4112185605	Crassulaceae	SPECIES	8	2006	HUMAN_OBSERVATION	iNaturalist	50c9509d-22c7-4a22-a47d-8c48425ef4a7
456	Aichryson divaricatum	Aichryson divaricatum (Aiton) Praeger	Aichryson divaricatum	-16.986	32.8197	PRT	NA	4116046284	Crassulaceae	SPECIES	61	2023	HUMAN_OBSERVATION	iNaturalist	50c9509d-22c7-4a22-a47d-8c48425ef4a7
455	Aichryson villosum	Aichryson villosum (Aiton) Webb & Berthel.	Aichryson villosum	-16.983	32.8258	PRT	NA	4116047761	Crassulaceae	SPECIES	61	2023	HUMAN_OBSERVATION	iNaturalist	50c9509d-22c7-4a22-a47d-8c48425ef4a7
454	Aichryson divaricatum	Aichryson divaricatum (Aiton) Praeger	Aichryson divaricatum	-16.9898	32.8205	PRT	NA	4116318243	Crassulaceae	SPECIES	61	2023	HUMAN_OBSERVATION	iNaturalist	50c9509d-22c7-4a22-a47d-8c48425ef4a7
453	Aichryson villosum	Aichryson villosum (Aiton) Webb & Berthel.	Aichryson villosum	-16.9841	32.8255	PRT	NA	4116363875	Crassulaceae	SPECIES	61	2023	HUMAN_OBSERVATION	iNaturalist	50c9509d-22c7-4a22-a47d-8c48425ef4a7
452	Aichryson villosum	Aichryson villosum (Aiton) Webb & Berthel.	Aichryson villosum	-16.8608	32.8044	PRT	NA	4116443791	Crassulaceae	SPECIES	4	2023	HUMAN_OBSERVATION	iNaturalist	50c9509d-22c7-4a22-a47d-8c48425ef4a7
451	Aichryson divaricatum	Aichryson divaricatum (Aiton) Praeger	Aichryson divaricatum	-16.8863	32.7344	PRT	NA	4120848955	Crassulaceae	SPECIES	64	2023	HUMAN_OBSERVATION	iNaturalist	50c9509d-22c7-4a22-a47d-8c48425ef4a7
450	Aichryson villosum	Aichryson villosum (Aiton) Webb & Berthel.	Aichryson villosum	-16.861	32.8046	PRT	NA	4121140928	Crassulaceae	SPECIES	45	2023	HUMAN_OBSERVATION	iNaturalist	50c9509d-22c7-4a22-a47d-8c48425ef4a7
449	Aichryson villosum	Aichryson villosum (Aiton) Webb & Berthel.	Aichryson villosum	-16.8859	32.7352	PRT	NA	4121366272	Crassulaceae	SPECIES	37	2017	HUMAN_OBSERVATION	iNaturalist	50c9509d-22c7-4a22-a47d-8c48425ef4a7
448	Aichryson tortuosum subsp. tortuosum	Aichryson tortuosum var. tortuosum	Aichryson tortuosum tortuosum	-13.4808	29.1842	ESP	NA	4126820827	Crassulaceae	SUBSPECIES	NA	2021	HUMAN_OBSERVATION	iNaturalist	50c9509d-22c7-4a22-a47d-8c48425ef4a7
446	Aichryson divaricatum	Aichryson divaricatum (Aiton) Praeger	Aichryson divaricatum	-16.8672	32.7331	PRT	NA	4126831590	Crassulaceae	SPECIES	1	2015	HUMAN_OBSERVATION	iNaturalist	50c9509d-22c7-4a22-a47d-8c48425ef4a7
445	Aichryson villosum	Aichryson villosum (Aiton) Webb & Berthel.	Aichryson villosum	-16.9339	32.7387	PRT	NA	4126859031	Crassulaceae	SPECIES	6	2023	HUMAN_OBSERVATION	iNaturalist	50c9509d-22c7-4a22-a47d-8c48425ef4a7
444	Aichryson divaricatum	Aichryson divaricatum (Aiton) Praeger	Aichryson divaricatum	-16.8655	32.735	PRT	NA	4126868454	Crassulaceae	SPECIES	1	2015	HUMAN_OBSERVATION	iNaturalist	50c9509d-22c7-4a22-a47d-8c48425ef4a7
443	Aichryson bollei	Aichryson bollei Webb ex Bolle	Aichryson bollei	-17.8356	28.6141	ESP	NA	4126884022	Crassulaceae	SPECIES	31	2023	HUMAN_OBSERVATION	iNaturalist	50c9509d-22c7-4a22-a47d-8c48425ef4a7
442	Aichryson bollei	Aichryson bollei Webb ex Bolle	Aichryson bollei	-17.8239	28.6106	ESP	NA	4126933379	Crassulaceae	SPECIES	4	2023	HUMAN_OBSERVATION	iNaturalist	50c9509d-22c7-4a22-a47d-8c48425ef4a7
441	Aichryson divaricatum	Aichryson divaricatum (Aiton) Praeger	Aichryson divaricatum	-16.8514	32.739	PRT	NA	4126989466	Crassulaceae	SPECIES	1	2015	HUMAN_OBSERVATION	iNaturalist	50c9509d-22c7-4a22-a47d-8c48425ef4a7
440	Aichryson tortuosum subsp. tortuosum	Aichryson tortuosum var. tortuosum	Aichryson tortuosum tortuosum	-13.4807	29.1843	ESP	NA	4127043937	Crassulaceae	SUBSPECIES	NA	2021	HUMAN_OBSERVATION	iNaturalist	50c9509d-22c7-4a22-a47d-8c48425ef4a7
439	Aichryson divaricatum	Aichryson divaricatum (Aiton) Praeger	Aichryson divaricatum	-16.8474	32.7397	PRT	NA	4127083530	Crassulaceae	SPECIES	1	2015	HUMAN_OBSERVATION	iNaturalist	50c9509d-22c7-4a22-a47d-8c48425ef4a7
438	Aichryson pachycaulon subsp. gonzalezhernandezii	Aichryson pachycaulon subsp. gonzalezhernandezii (Kunkel) Bramwell	Aichryson pachycaulon gonzalezhernandezii	-17.2085	28.1235	ESP	NA	4127202702	Crassulaceae	SUBSPECIES	22	2023	HUMAN_OBSERVATION	iNaturalist	50c9509d-22c7-4a22-a47d-8c48425ef4a7
437	Aichryson divaricatum	Aichryson divaricatum (Aiton) Praeger	Aichryson divaricatum	-16.8575	32.7403	PRT	NA	4127209564	Crassulaceae	SPECIES	1	2015	HUMAN_OBSERVATION	iNaturalist	50c9509d-22c7-4a22-a47d-8c48425ef4a7
436	Aichryson divaricatum	Aichryson divaricatum (Aiton) Praeger	Aichryson divaricatum	-16.8599	32.8057	PRT	NA	4127390737	Crassulaceae	SPECIES	2	2023	HUMAN_OBSERVATION	iNaturalist	50c9509d-22c7-4a22-a47d-8c48425ef4a7
435	Aichryson bollei	Aichryson bollei Webb ex Bolle	Aichryson bollei	-17.837	28.6142	ESP	NA	4127395432	Crassulaceae	SPECIES	NA	2023	HUMAN_OBSERVATION	iNaturalist	50c9509d-22c7-4a22-a47d-8c48425ef4a7
434	Aichryson parlatorei	Aichryson parlatorei Bolle	Aichryson parlatorei	-17.2018	28.1009	ESP	NA	4129982585	Crassulaceae	SPECIES	NA	2022	HUMAN_OBSERVATION	iNaturalist	50c9509d-22c7-4a22-a47d-8c48425ef4a7
433	Aichryson villosum	Aichryson villosum (Aiton) Webb & Berthel.	Aichryson villosum	-16.9189	32.7548	PRT	NA	4130027629	Crassulaceae	SPECIES	NA	2023	HUMAN_OBSERVATION	iNaturalist	50c9509d-22c7-4a22-a47d-8c48425ef4a7
432	Aichryson divaricatum	Aichryson divaricatum (Aiton) Praeger	Aichryson divaricatum	-16.9236	32.7553	PRT	NA	4130048438	Crassulaceae	SPECIES	329	2023	HUMAN_OBSERVATION	iNaturalist	50c9509d-22c7-4a22-a47d-8c48425ef4a7
431	Aichryson divaricatum	Aichryson divaricatum (Aiton) Praeger	Aichryson divaricatum	-16.9087	32.7475	PRT	NA	4130050857	Crassulaceae	SPECIES	NA	2023	HUMAN_OBSERVATION	iNaturalist	50c9509d-22c7-4a22-a47d-8c48425ef4a7
430	Aichryson villosum	Aichryson villosum (Aiton) Webb & Berthel.	Aichryson villosum	-16.9181	32.7544	PRT	NA	4130085486	Crassulaceae	SPECIES	379	2023	HUMAN_OBSERVATION	iNaturalist	50c9509d-22c7-4a22-a47d-8c48425ef4a7
429	Aichryson villosum	Aichryson villosum (Aiton) Webb & Berthel.	Aichryson villosum	-16.9062	32.746	PRT	NA	4130088006	Crassulaceae	SPECIES	NA	2023	HUMAN_OBSERVATION	iNaturalist	50c9509d-22c7-4a22-a47d-8c48425ef4a7
428	Aichryson villosum	Aichryson villosum (Aiton) Webb & Berthel.	Aichryson villosum	-17.0204	32.7811	PRT	NA	4138079802	Crassulaceae	SPECIES	NA	2023	HUMAN_OBSERVATION	iNaturalist	50c9509d-22c7-4a22-a47d-8c48425ef4a7
427	Aichryson divaricatum	Aichryson divaricatum (Aiton) Praeger	Aichryson divaricatum	-16.9829	32.8104	PRT	NA	4138164227	Crassulaceae	SPECIES	44	2023	HUMAN_OBSERVATION	iNaturalist	50c9509d-22c7-4a22-a47d-8c48425ef4a7
426	Aichryson divaricatum	Aichryson divaricatum (Aiton) Praeger	Aichryson divaricatum	-16.9803	32.8058	PRT	NA	4138394961	Crassulaceae	SPECIES	NA	2023	HUMAN_OBSERVATION	iNaturalist	50c9509d-22c7-4a22-a47d-8c48425ef4a7
425	Aichryson tortuosum subsp. tortuosum	Aichryson tortuosum var. tortuosum	Aichryson tortuosum tortuosum	-13.4925	29.2026	ESP	NA	4138459905	Crassulaceae	SUBSPECIES	181	2023	HUMAN_OBSERVATION	iNaturalist	50c9509d-22c7-4a22-a47d-8c48425ef4a7
424	Aichryson divaricatum	Aichryson divaricatum (Aiton) Praeger	Aichryson divaricatum	-16.8275	32.7427	PRT	NA	4138705497	Crassulaceae	SPECIES	170	2023	HUMAN_OBSERVATION	iNaturalist	50c9509d-22c7-4a22-a47d-8c48425ef4a7
423	Aichryson divaricatum	Aichryson divaricatum (Aiton) Praeger	Aichryson divaricatum	-16.8901	32.6715	PRT	NA	4145269882	Crassulaceae	SPECIES	NA	2023	HUMAN_OBSERVATION	iNaturalist	50c9509d-22c7-4a22-a47d-8c48425ef4a7
422	Aichryson villosum	Aichryson villosum (Aiton) Webb & Berthel.	Aichryson villosum	-17.1341	32.7623	PRT	NA	4145273506	Crassulaceae	SPECIES	4	2023	HUMAN_OBSERVATION	iNaturalist	50c9509d-22c7-4a22-a47d-8c48425ef4a7
421	Aichryson divaricatum	Aichryson divaricatum (Aiton) Praeger	Aichryson divaricatum	-17.1291	32.7604	PRT	NA	4145364212	Crassulaceae	SPECIES	4	2023	HUMAN_OBSERVATION	iNaturalist	50c9509d-22c7-4a22-a47d-8c48425ef4a7
420	Aichryson divaricatum	Aichryson divaricatum (Aiton) Praeger	Aichryson divaricatum	-17.1286	32.7612	PRT	NA	4145390031	Crassulaceae	SPECIES	4	2023	HUMAN_OBSERVATION	iNaturalist	50c9509d-22c7-4a22-a47d-8c48425ef4a7
419	Aichryson divaricatum	Aichryson divaricatum (Aiton) Praeger	Aichryson divaricatum	-17.1283	32.7608	PRT	NA	4145419272	Crassulaceae	SPECIES	4	2023	HUMAN_OBSERVATION	iNaturalist	50c9509d-22c7-4a22-a47d-8c48425ef4a7
418	Aichryson villosum	Aichryson villosum (Aiton) Webb & Berthel.	Aichryson villosum	-17.1292	32.7534	PRT	NA	4145476905	Crassulaceae	SPECIES	18	2023	HUMAN_OBSERVATION	iNaturalist	50c9509d-22c7-4a22-a47d-8c48425ef4a7
417	Aichryson divaricatum	Aichryson divaricatum (Aiton) Praeger	Aichryson divaricatum	-17.1296	32.7605	PRT	NA	4145635844	Crassulaceae	SPECIES	4	2023	HUMAN_OBSERVATION	iNaturalist	50c9509d-22c7-4a22-a47d-8c48425ef4a7
416	Aichryson villosum	Aichryson villosum (Aiton) Webb & Berthel.	Aichryson villosum	-17.1293	32.7611	PRT	NA	4145727542	Crassulaceae	SPECIES	4	2023	HUMAN_OBSERVATION	iNaturalist	50c9509d-22c7-4a22-a47d-8c48425ef4a7
415	Aichryson pachycaulon subsp. immaculatum	Aichryson pachycaulon subsp. immaculatum (Webb & Christ) Bramwell	Aichryson pachycaulon immaculatum	-16.2672	28.5342	ESP	NA	4145769978	Crassulaceae	SUBSPECIES	50	2023	HUMAN_OBSERVATION	iNaturalist	50c9509d-22c7-4a22-a47d-8c48425ef4a7
414	Aichryson divaricatum	Aichryson divaricatum (Aiton) Praeger	Aichryson divaricatum	-17.1335	32.762	PRT	NA	4145784327	Crassulaceae	SPECIES	6	2023	HUMAN_OBSERVATION	iNaturalist	50c9509d-22c7-4a22-a47d-8c48425ef4a7
413	Aichryson divaricatum	Aichryson divaricatum (Aiton) Praeger	Aichryson divaricatum	-17.1428	32.813	PRT	NA	4145835361	Crassulaceae	SPECIES	24	2023	HUMAN_OBSERVATION	iNaturalist	50c9509d-22c7-4a22-a47d-8c48425ef4a7
412	Aichryson punctatum	Aichryson punctatum (C.Sm. ex Link) Webb & Berthel.	Aichryson punctatum	-18.0559	27.7413	ESP	1	4156065471	Crassulaceae	SPECIES	25	2023	HUMAN_OBSERVATION	NA	8a863029-f435-446a-821e-275f4f641165
411	Aichryson punctatum	Aichryson punctatum (C.Sm. ex Link) Webb & Berthel.	Aichryson punctatum	-16.4927	28.3723	ESP	1	4156374515	Crassulaceae	SPECIES	3	2023	HUMAN_OBSERVATION	NA	8a863029-f435-446a-821e-275f4f641165
410	Aichryson villosum	Aichryson villosum (Aiton) Webb & Berthel.	Aichryson villosum	-16.8874	32.7409	PRT	1	4156379211	Crassulaceae	SPECIES	10	2023	HUMAN_OBSERVATION	NA	8a863029-f435-446a-821e-275f4f641165
409	Aichryson punctatum	Aichryson punctatum (C.Sm. ex Link) Webb & Berthel.	Aichryson punctatum	-16.4964	28.3642	ESP	1	4156573186	Crassulaceae	SPECIES	4	2023	HUMAN_OBSERVATION	NA	8a863029-f435-446a-821e-275f4f641165
406	Aichryson punctatum	Aichryson punctatum (C.Sm. ex Link) Webb & Berthel.	Aichryson punctatum	-16.1844	28.5524	ESP	1	4159368497	Crassulaceae	SPECIES	2	2023	HUMAN_OBSERVATION	NA	8a863029-f435-446a-821e-275f4f641165
405	Aichryson villosum	Aichryson villosum (Aiton) Webb & Berthel.	Aichryson villosum	-16.8574	32.7851	PRT	NA	4162129927	Crassulaceae	SPECIES	17	2023	HUMAN_OBSERVATION	iNaturalist	50c9509d-22c7-4a22-a47d-8c48425ef4a7
404	Aichryson divaricatum	Aichryson divaricatum (Aiton) Praeger	Aichryson divaricatum	-16.8872	32.7336	PRT	NA	4162172833	Crassulaceae	SPECIES	231	2023	HUMAN_OBSERVATION	iNaturalist	50c9509d-22c7-4a22-a47d-8c48425ef4a7
403	Aichryson divaricatum	Aichryson divaricatum (Aiton) Praeger	Aichryson divaricatum	-16.8018	32.7589	PRT	NA	4165417991	Crassulaceae	SPECIES	99	2023	HUMAN_OBSERVATION	iNaturalist	50c9509d-22c7-4a22-a47d-8c48425ef4a7
402	Aichryson divaricatum	Aichryson divaricatum (Aiton) Praeger	Aichryson divaricatum	-17.149	32.8141	PRT	NA	4165502614	Crassulaceae	SPECIES	8	2023	HUMAN_OBSERVATION	iNaturalist	50c9509d-22c7-4a22-a47d-8c48425ef4a7
401	Aichryson punctatum	Aichryson punctatum (C.Sm. ex Link) Webb & Berthel.	Aichryson punctatum	-15.5891	28.0412	ESP	NA	4165660610	Crassulaceae	SPECIES	NA	2023	HUMAN_OBSERVATION	iNaturalist	50c9509d-22c7-4a22-a47d-8c48425ef4a7
400	Aichryson divaricatum	Aichryson divaricatum (Aiton) Praeger	Aichryson divaricatum	-17.1277	32.7923	PRT	NA	4171421240	Crassulaceae	SPECIES	2	2023	HUMAN_OBSERVATION	iNaturalist	50c9509d-22c7-4a22-a47d-8c48425ef4a7
399	Aichryson divaricatum	Aichryson divaricatum (Aiton) Praeger	Aichryson divaricatum	-17.1286	32.7916	PRT	NA	4171461295	Crassulaceae	SPECIES	3	2023	HUMAN_OBSERVATION	iNaturalist	50c9509d-22c7-4a22-a47d-8c48425ef4a7
398	Aichryson divaricatum	Aichryson divaricatum (Aiton) Praeger	Aichryson divaricatum	-17.1286	32.7915	PRT	NA	4171471145	Crassulaceae	SPECIES	2	2023	HUMAN_OBSERVATION	iNaturalist	50c9509d-22c7-4a22-a47d-8c48425ef4a7
397	Aichryson divaricatum	Aichryson divaricatum (Aiton) Praeger	Aichryson divaricatum	-17.1284	32.7913	PRT	NA	4171505123	Crassulaceae	SPECIES	2	2023	HUMAN_OBSERVATION	iNaturalist	50c9509d-22c7-4a22-a47d-8c48425ef4a7
396	Aichryson divaricatum	Aichryson divaricatum (Aiton) Praeger	Aichryson divaricatum	-17.1284	32.7914	PRT	NA	4171542483	Crassulaceae	SPECIES	2	2023	HUMAN_OBSERVATION	iNaturalist	50c9509d-22c7-4a22-a47d-8c48425ef4a7
395	Aichryson divaricatum	Aichryson divaricatum (Aiton) Praeger	Aichryson divaricatum	-17.1286	32.7917	PRT	NA	4171654437	Crassulaceae	SPECIES	2	2023	HUMAN_OBSERVATION	iNaturalist	50c9509d-22c7-4a22-a47d-8c48425ef4a7
394	Aichryson divaricatum	Aichryson divaricatum (Aiton) Praeger	Aichryson divaricatum	-17.1284	32.7913	PRT	NA	4171701972	Crassulaceae	SPECIES	2	2023	HUMAN_OBSERVATION	iNaturalist	50c9509d-22c7-4a22-a47d-8c48425ef4a7
393	Aichryson divaricatum	Aichryson divaricatum (Aiton) Praeger	Aichryson divaricatum	-17.1284	32.7913	PRT	NA	4171759809	Crassulaceae	SPECIES	2	2023	HUMAN_OBSERVATION	iNaturalist	50c9509d-22c7-4a22-a47d-8c48425ef4a7
392	Aichryson divaricatum	Aichryson divaricatum (Aiton) Praeger	Aichryson divaricatum	-17.1286	32.7915	PRT	NA	4171781205	Crassulaceae	SPECIES	2	2023	HUMAN_OBSERVATION	iNaturalist	50c9509d-22c7-4a22-a47d-8c48425ef4a7
391	Aichryson divaricatum	Aichryson divaricatum (Aiton) Praeger	Aichryson divaricatum	-17.1286	32.7916	PRT	NA	4171907487	Crassulaceae	SPECIES	2	2023	HUMAN_OBSERVATION	iNaturalist	50c9509d-22c7-4a22-a47d-8c48425ef4a7
390	Aichryson divaricatum	Aichryson divaricatum (Aiton) Praeger	Aichryson divaricatum	-17.1286	32.7917	PRT	NA	4171922109	Crassulaceae	SPECIES	3	2023	HUMAN_OBSERVATION	iNaturalist	50c9509d-22c7-4a22-a47d-8c48425ef4a7
389	Aichryson divaricatum	Aichryson divaricatum (Aiton) Praeger	Aichryson divaricatum	-17.1275	32.7926	PRT	NA	4172001124	Crassulaceae	SPECIES	2	2023	HUMAN_OBSERVATION	iNaturalist	50c9509d-22c7-4a22-a47d-8c48425ef4a7
388	Aichryson divaricatum	Aichryson divaricatum (Aiton) Praeger	Aichryson divaricatum	-17.1284	32.7914	PRT	NA	4172009811	Crassulaceae	SPECIES	2	2023	HUMAN_OBSERVATION	iNaturalist	50c9509d-22c7-4a22-a47d-8c48425ef4a7
387	Aichryson divaricatum	Aichryson divaricatum (Aiton) Praeger	Aichryson divaricatum	-17.1285	32.7917	PRT	NA	4172009835	Crassulaceae	SPECIES	2	2023	HUMAN_OBSERVATION	iNaturalist	50c9509d-22c7-4a22-a47d-8c48425ef4a7
386	Aichryson divaricatum	Aichryson divaricatum (Aiton) Praeger	Aichryson divaricatum	-17.1286	32.7917	PRT	NA	4172047522	Crassulaceae	SPECIES	2	2023	HUMAN_OBSERVATION	iNaturalist	50c9509d-22c7-4a22-a47d-8c48425ef4a7
385	Aichryson divaricatum	Aichryson divaricatum (Aiton) Praeger	Aichryson divaricatum	-17.1286	32.7917	PRT	NA	4172082156	Crassulaceae	SPECIES	2	2023	HUMAN_OBSERVATION	iNaturalist	50c9509d-22c7-4a22-a47d-8c48425ef4a7
384	Aichryson divaricatum	Aichryson divaricatum (Aiton) Praeger	Aichryson divaricatum	-17.1301	32.7941	PRT	NA	4172082296	Crassulaceae	SPECIES	2	2023	HUMAN_OBSERVATION	iNaturalist	50c9509d-22c7-4a22-a47d-8c48425ef4a7
383	Aichryson divaricatum	Aichryson divaricatum (Aiton) Praeger	Aichryson divaricatum	-17.1286	32.7916	PRT	NA	4172116454	Crassulaceae	SPECIES	2	2023	HUMAN_OBSERVATION	iNaturalist	50c9509d-22c7-4a22-a47d-8c48425ef4a7
382	Aichryson divaricatum	Aichryson divaricatum (Aiton) Praeger	Aichryson divaricatum	-17.1286	32.7916	PRT	NA	4172128705	Crassulaceae	SPECIES	2	2023	HUMAN_OBSERVATION	iNaturalist	50c9509d-22c7-4a22-a47d-8c48425ef4a7
381	Aichryson divaricatum	Aichryson divaricatum (Aiton) Praeger	Aichryson divaricatum	-17.1284	32.7913	PRT	NA	4172139542	Crassulaceae	SPECIES	2	2023	HUMAN_OBSERVATION	iNaturalist	50c9509d-22c7-4a22-a47d-8c48425ef4a7
380	Aichryson divaricatum	Aichryson divaricatum (Aiton) Praeger	Aichryson divaricatum	-17.1284	32.7913	PRT	NA	4172141533	Crassulaceae	SPECIES	2	2023	HUMAN_OBSERVATION	iNaturalist	50c9509d-22c7-4a22-a47d-8c48425ef4a7
379	Aichryson divaricatum	Aichryson divaricatum (Aiton) Praeger	Aichryson divaricatum	-17.1278	32.7924	PRT	NA	4172149317	Crassulaceae	SPECIES	2	2023	HUMAN_OBSERVATION	iNaturalist	50c9509d-22c7-4a22-a47d-8c48425ef4a7
378	Aichryson divaricatum	Aichryson divaricatum (Aiton) Praeger	Aichryson divaricatum	-17.1286	32.7916	PRT	NA	4172164547	Crassulaceae	SPECIES	2	2023	HUMAN_OBSERVATION	iNaturalist	50c9509d-22c7-4a22-a47d-8c48425ef4a7
377	Aichryson divaricatum	Aichryson divaricatum (Aiton) Praeger	Aichryson divaricatum	-17.1276	32.7925	PRT	NA	4172165739	Crassulaceae	SPECIES	4	2023	HUMAN_OBSERVATION	iNaturalist	50c9509d-22c7-4a22-a47d-8c48425ef4a7
376	Aichryson divaricatum	Aichryson divaricatum (Aiton) Praeger	Aichryson divaricatum	-17.1275	32.7928	PRT	NA	4172174440	Crassulaceae	SPECIES	2	2023	HUMAN_OBSERVATION	iNaturalist	50c9509d-22c7-4a22-a47d-8c48425ef4a7
375	Aichryson divaricatum	Aichryson divaricatum (Aiton) Praeger	Aichryson divaricatum	-17.1285	32.7916	PRT	NA	4172183268	Crassulaceae	SPECIES	2	2023	HUMAN_OBSERVATION	iNaturalist	50c9509d-22c7-4a22-a47d-8c48425ef4a7
374	Aichryson divaricatum	Aichryson divaricatum (Aiton) Praeger	Aichryson divaricatum	-17.1284	32.7913	PRT	NA	4172184832	Crassulaceae	SPECIES	2	2023	HUMAN_OBSERVATION	iNaturalist	50c9509d-22c7-4a22-a47d-8c48425ef4a7
373	Aichryson divaricatum	Aichryson divaricatum (Aiton) Praeger	Aichryson divaricatum	-17.1286	32.7917	PRT	NA	4172192472	Crassulaceae	SPECIES	2	2023	HUMAN_OBSERVATION	iNaturalist	50c9509d-22c7-4a22-a47d-8c48425ef4a7
372	Aichryson divaricatum	Aichryson divaricatum (Aiton) Praeger	Aichryson divaricatum	-17.1285	32.7916	PRT	NA	4172194098	Crassulaceae	SPECIES	2	2023	HUMAN_OBSERVATION	iNaturalist	50c9509d-22c7-4a22-a47d-8c48425ef4a7
371	Aichryson divaricatum	Aichryson divaricatum (Aiton) Praeger	Aichryson divaricatum	-17.1283	32.7913	PRT	NA	4172198391	Crassulaceae	SPECIES	2	2023	HUMAN_OBSERVATION	iNaturalist	50c9509d-22c7-4a22-a47d-8c48425ef4a7
370	Aichryson divaricatum	Aichryson divaricatum (Aiton) Praeger	Aichryson divaricatum	-17.1077	32.7671	PRT	NA	4172201041	Crassulaceae	SPECIES	195	2023	HUMAN_OBSERVATION	iNaturalist	50c9509d-22c7-4a22-a47d-8c48425ef4a7
369	Aichryson divaricatum	Aichryson divaricatum (Aiton) Praeger	Aichryson divaricatum	-17.1285	32.7917	PRT	NA	4172201046	Crassulaceae	SPECIES	2	2023	HUMAN_OBSERVATION	iNaturalist	50c9509d-22c7-4a22-a47d-8c48425ef4a7
368	Aichryson divaricatum	Aichryson divaricatum (Aiton) Praeger	Aichryson divaricatum	-17.1277	32.792	PRT	NA	4172212195	Crassulaceae	SPECIES	2	2023	HUMAN_OBSERVATION	iNaturalist	50c9509d-22c7-4a22-a47d-8c48425ef4a7
367	Aichryson divaricatum	Aichryson divaricatum (Aiton) Praeger	Aichryson divaricatum	-17.1277	32.7926	PRT	NA	4172251624	Crassulaceae	SPECIES	2	2023	HUMAN_OBSERVATION	iNaturalist	50c9509d-22c7-4a22-a47d-8c48425ef4a7
366	Aichryson divaricatum	Aichryson divaricatum (Aiton) Praeger	Aichryson divaricatum	-17.1275	32.7925	PRT	NA	4172252789	Crassulaceae	SPECIES	4	2023	HUMAN_OBSERVATION	iNaturalist	50c9509d-22c7-4a22-a47d-8c48425ef4a7
365	Aichryson divaricatum	Aichryson divaricatum (Aiton) Praeger	Aichryson divaricatum	-17.1275	32.7928	PRT	NA	4172321288	Crassulaceae	SPECIES	2	2023	HUMAN_OBSERVATION	iNaturalist	50c9509d-22c7-4a22-a47d-8c48425ef4a7
364	Aichryson divaricatum	Aichryson divaricatum (Aiton) Praeger	Aichryson divaricatum	-17.1283	32.7913	PRT	NA	4172322768	Crassulaceae	SPECIES	2	2023	HUMAN_OBSERVATION	iNaturalist	50c9509d-22c7-4a22-a47d-8c48425ef4a7
363	Aichryson villosum	Aichryson villosum (Aiton) Webb & Berthel.	Aichryson villosum	-16.9633	32.7116	PRT	NA	4177324303	Crassulaceae	SPECIES	32	2023	HUMAN_OBSERVATION	iNaturalist	50c9509d-22c7-4a22-a47d-8c48425ef4a7
362	Aichryson villosum	Aichryson villosum (Aiton) Webb & Berthel.	Aichryson villosum	-16.9635	32.7132	PRT	NA	4177398974	Crassulaceae	SPECIES	NA	2023	HUMAN_OBSERVATION	iNaturalist	50c9509d-22c7-4a22-a47d-8c48425ef4a7
361	Aichryson villosum	Aichryson villosum (Aiton) Webb & Berthel.	Aichryson villosum	-17.1259	32.7611	PRT	NA	4177479395	Crassulaceae	SPECIES	NA	2023	HUMAN_OBSERVATION	iNaturalist	50c9509d-22c7-4a22-a47d-8c48425ef4a7
360	Aichryson villosum	Aichryson villosum (Aiton) Webb & Berthel.	Aichryson villosum	-17.1314	32.7558	PRT	NA	4177569570	Crassulaceae	SPECIES	NA	2023	HUMAN_OBSERVATION	iNaturalist	50c9509d-22c7-4a22-a47d-8c48425ef4a7
358	Aichryson divaricatum	Aichryson divaricatum (Aiton) Praeger	Aichryson divaricatum	-17.1048	32.8109	PRT	NA	4400462038	Crassulaceae	SPECIES	NA	2023	HUMAN_OBSERVATION	iNaturalist	50c9509d-22c7-4a22-a47d-8c48425ef4a7
356	Aichryson villosum	Aichryson villosum (Aiton) Webb & Berthel.	Aichryson villosum	-16.9288	32.7335	PRT	NA	4407131293	Crassulaceae	SPECIES	NA	2023	HUMAN_OBSERVATION	iNaturalist	50c9509d-22c7-4a22-a47d-8c48425ef4a7
355	Aichryson divaricatum	Aichryson divaricatum (Aiton) Praeger	Aichryson divaricatum	-17.1503	32.8167	PRT	NA	4407183214	Crassulaceae	SPECIES	2	2023	HUMAN_OBSERVATION	iNaturalist	50c9509d-22c7-4a22-a47d-8c48425ef4a7
354	Aichryson villosum	Aichryson villosum (Aiton) Webb & Berthel.	Aichryson villosum	-16.931	32.7366	PRT	NA	4407657460	Crassulaceae	SPECIES	NA	2023	HUMAN_OBSERVATION	iNaturalist	50c9509d-22c7-4a22-a47d-8c48425ef4a7
353	Aichryson villosum	Aichryson villosum (Aiton) Webb & Berthel.	Aichryson villosum	-16.8597	32.7414	PRT	1	4408031492	Crassulaceae	SPECIES	25	2022	HUMAN_OBSERVATION	NA	8a863029-f435-446a-821e-275f4f641165
352	Aichryson villosum	Aichryson villosum (Aiton) Webb & Berthel.	Aichryson villosum	-17.1293	32.7583	PRT	1	4408065493	Crassulaceae	SPECIES	81	2022	HUMAN_OBSERVATION	NA	8a863029-f435-446a-821e-275f4f641165
351	Aichryson villosum	Aichryson villosum (Aiton) Webb & Berthel.	Aichryson villosum	-17.0884	32.6961	PRT	1	4408095313	Crassulaceae	SPECIES	10	2015	HUMAN_OBSERVATION	NA	8a863029-f435-446a-821e-275f4f641165
350	Aichryson villosum	Aichryson villosum (Aiton) Webb & Berthel.	Aichryson villosum	-17.1423	32.7561	PRT	1	4408097358	Crassulaceae	SPECIES	25	2019	HUMAN_OBSERVATION	NA	8a863029-f435-446a-821e-275f4f641165
349	Aichryson villosum	Aichryson villosum (Aiton) Webb & Berthel.	Aichryson villosum	-17.1553	32.8541	PRT	1	4408122328	Crassulaceae	SPECIES	25	2017	HUMAN_OBSERVATION	NA	8a863029-f435-446a-821e-275f4f641165
348	Aichryson villosum	Aichryson villosum (Aiton) Webb & Berthel.	Aichryson villosum	-16.8861	32.7353	PRT	1	4408129337	Crassulaceae	SPECIES	25	2019	HUMAN_OBSERVATION	NA	8a863029-f435-446a-821e-275f4f641165
347	Aichryson villosum	Aichryson villosum (Aiton) Webb & Berthel.	Aichryson villosum	-16.8871	32.7408	PRT	1	4408231311	Crassulaceae	SPECIES	25	2016	HUMAN_OBSERVATION	NA	8a863029-f435-446a-821e-275f4f641165
346	Aichryson villosum	Aichryson villosum (Aiton) Webb & Berthel.	Aichryson villosum	-16.8932	32.7492	PRT	1	4408266306	Crassulaceae	SPECIES	1000	2011	HUMAN_OBSERVATION	NA	8a863029-f435-446a-821e-275f4f641165
345	Aichryson villosum	Aichryson villosum (Aiton) Webb & Berthel.	Aichryson villosum	-16.8855	32.7362	PRT	1	4408278085	Crassulaceae	SPECIES	NA	2023	HUMAN_OBSERVATION	NA	8a863029-f435-446a-821e-275f4f641165
344	Aichryson tortuosum subsp. tortuosum	Aichryson tortuosum var. tortuosum	Aichryson tortuosum subsp. tortuosum	-13.5284	29.1065	ESP	1	4408460821	Crassulaceae	SUBSPECIES	25	2023	HUMAN_OBSERVATION	NA	8a863029-f435-446a-821e-275f4f641165
343	Aichryson villosum	Aichryson villosum (Aiton) Webb & Berthel.	Aichryson villosum	-17.0586	32.7548	PRT	1	4408863145	Crassulaceae	SPECIES	10	2023	HUMAN_OBSERVATION	NA	8a863029-f435-446a-821e-275f4f641165
342	Aichryson villosum	Aichryson villosum (Aiton) Webb & Berthel.	Aichryson villosum	-16.9589	32.7276	PRT	NA	4413662627	Crassulaceae	SPECIES	NA	2023	HUMAN_OBSERVATION	iNaturalist	50c9509d-22c7-4a22-a47d-8c48425ef4a7
341	Aichryson divaricatum	Aichryson divaricatum (Aiton) Praeger	Aichryson divaricatum	-16.8844	32.736	PRT	NA	4413873597	Crassulaceae	SPECIES	NA	2023	HUMAN_OBSERVATION	iNaturalist	50c9509d-22c7-4a22-a47d-8c48425ef4a7
340	Aichryson parlatorei	Aichryson parlatorei Bolle	Aichryson parlatorei	-17.2457	28.0761	ESP	NA	4416815336	Crassulaceae	SPECIES	NA	2022	HUMAN_OBSERVATION	iNaturalist	50c9509d-22c7-4a22-a47d-8c48425ef4a7
339	Aichryson villosum	Aichryson villosum (Aiton) Webb & Berthel.	Aichryson villosum	-16.9739	32.7029	PRT	NA	4421133832	Crassulaceae	SPECIES	NA	2023	HUMAN_OBSERVATION	iNaturalist	50c9509d-22c7-4a22-a47d-8c48425ef4a7
338	Aichryson villosum	Aichryson villosum (Aiton) Webb & Berthel.	Aichryson villosum	-16.9482	32.7627	PRT	NA	4424205996	Crassulaceae	SPECIES	4440	2022	HUMAN_OBSERVATION	iNaturalist	50c9509d-22c7-4a22-a47d-8c48425ef4a7
336	Aichryson divaricatum	Aichryson divaricatum (Aiton) Praeger	Aichryson divaricatum	-16.9482	32.7627	PRT	NA	4424284647	Crassulaceae	SPECIES	4440	2022	HUMAN_OBSERVATION	iNaturalist	50c9509d-22c7-4a22-a47d-8c48425ef4a7
335	Aichryson pachycaulon subsp. gonzalezhernandezii	Aichryson pachycaulon subsp. gonzalezhernandezii (Kunkel) Bramwell	Aichryson pachycaulon gonzalezhernandezii	-17.2864	28.1456	ESP	NA	4424384107	Crassulaceae	SUBSPECIES	166	2023	HUMAN_OBSERVATION	iNaturalist	50c9509d-22c7-4a22-a47d-8c48425ef4a7
334	Aichryson divaricatum	Aichryson divaricatum (Aiton) Praeger	Aichryson divaricatum	-16.9852	32.7745	PRT	NA	4430567006	Crassulaceae	SPECIES	NA	2023	HUMAN_OBSERVATION	iNaturalist	50c9509d-22c7-4a22-a47d-8c48425ef4a7
333	Aichryson divaricatum	Aichryson divaricatum (Aiton) Praeger	Aichryson divaricatum	-16.9155	32.7402	PRT	NA	4430616096	Crassulaceae	SPECIES	NA	2023	HUMAN_OBSERVATION	iNaturalist	50c9509d-22c7-4a22-a47d-8c48425ef4a7
332	Aichryson divaricatum	Aichryson divaricatum (Aiton) Praeger	Aichryson divaricatum	-16.9838	32.7737	PRT	NA	4431032185	Crassulaceae	SPECIES	142	2023	HUMAN_OBSERVATION	iNaturalist	50c9509d-22c7-4a22-a47d-8c48425ef4a7
331	Aichryson divaricatum	Aichryson divaricatum (Aiton) Praeger	Aichryson divaricatum	-16.9078	32.7531	PRT	NA	4431136292	Crassulaceae	SPECIES	NA	2023	HUMAN_OBSERVATION	iNaturalist	50c9509d-22c7-4a22-a47d-8c48425ef4a7
330	Aichryson divaricatum	Aichryson divaricatum (Aiton) Praeger	Aichryson divaricatum	-16.9184	32.7445	PRT	NA	4431136524	Crassulaceae	SPECIES	NA	2023	HUMAN_OBSERVATION	iNaturalist	50c9509d-22c7-4a22-a47d-8c48425ef4a7
329	Aichryson divaricatum	Aichryson divaricatum (Aiton) Praeger	Aichryson divaricatum	-16.9361	32.7759	PRT	NA	4431253641	Crassulaceae	SPECIES	NA	2023	HUMAN_OBSERVATION	iNaturalist	50c9509d-22c7-4a22-a47d-8c48425ef4a7
327	Aichryson divaricatum	Aichryson divaricatum (Aiton) Praeger	Aichryson divaricatum	-16.8833	32.7333	PRT	NA	4438991694	Crassulaceae	SPECIES	1825	2009	HUMAN_OBSERVATION	iNaturalist	50c9509d-22c7-4a22-a47d-8c48425ef4a7
326	Aichryson divaricatum	Aichryson divaricatum (Aiton) Praeger	Aichryson divaricatum	-17.1277	32.7581	PRT	NA	4440906665	Crassulaceae	SPECIES	977	2023	HUMAN_OBSERVATION	iNaturalist	50c9509d-22c7-4a22-a47d-8c48425ef4a7
324	Aichryson bollei	Aichryson bollei Webb ex Bolle	Aichryson bollei	-17.8346	28.6145	ESP	NA	4453856675	Crassulaceae	SPECIES	4	2023	HUMAN_OBSERVATION	iNaturalist	50c9509d-22c7-4a22-a47d-8c48425ef4a7
323	Aichryson divaricatum	Aichryson divaricatum (Aiton) Praeger	Aichryson divaricatum	-17.1428	32.8129	PRT	NA	4506370741	Crassulaceae	SPECIES	25	2021	HUMAN_OBSERVATION	iNaturalist	50c9509d-22c7-4a22-a47d-8c48425ef4a7
322	Aichryson parlatorei	Aichryson parlatorei Bolle	Aichryson parlatorei	-17.1475	28.1288	ESP	NA	4506503776	Crassulaceae	SPECIES	8	2017	HUMAN_OBSERVATION	iNaturalist	50c9509d-22c7-4a22-a47d-8c48425ef4a7
321	Aichryson punctatum	Aichryson punctatum (C.Sm. ex Link) Webb & Berthel.	Aichryson punctatum	-18.0858	27.7345	ESP	NA	4507911271	Crassulaceae	SPECIES	72	2023	HUMAN_OBSERVATION	iNaturalist	50c9509d-22c7-4a22-a47d-8c48425ef4a7
320	Aichryson divaricatum	Aichryson divaricatum (Aiton) Praeger	Aichryson divaricatum	-17.1433	32.8132	PRT	NA	4510007765	Crassulaceae	SPECIES	4	2022	HUMAN_OBSERVATION	iNaturalist	50c9509d-22c7-4a22-a47d-8c48425ef4a7
319	Aichryson punctatum	Aichryson punctatum (C.Sm. ex Link) Webb & Berthel.	Aichryson punctatum	-18.0859	27.7345	ESP	NA	4512428571	Crassulaceae	SPECIES	49	2024	HUMAN_OBSERVATION	iNaturalist	50c9509d-22c7-4a22-a47d-8c48425ef4a7
318	Aichryson punctatum	Aichryson punctatum (C.Sm. ex Link) Webb & Berthel.	Aichryson punctatum	-18.0859	27.7345	ESP	NA	4512445533	Crassulaceae	SPECIES	104	2024	HUMAN_OBSERVATION	iNaturalist	50c9509d-22c7-4a22-a47d-8c48425ef4a7
315	Aichryson divaricatum	Aichryson divaricatum (Aiton) Praeger	Aichryson divaricatum	-17.114	32.816	PRT	NA	4516920347	Crassulaceae	SPECIES	NA	2024	HUMAN_OBSERVATION	iNaturalist	50c9509d-22c7-4a22-a47d-8c48425ef4a7
314	Aichryson palmense	Aichryson palmense Webb ex Bolle	Aichryson palmense	-17.809	28.7984	ESP	NA	4519166862	Crassulaceae	SPECIES	8	2024	HUMAN_OBSERVATION	iNaturalist	50c9509d-22c7-4a22-a47d-8c48425ef4a7
313	Aichryson villosum	Aichryson villosum (Aiton) Webb & Berthel.	Aichryson villosum	-17.1313	32.7545	PRT	NA	4522633095	Crassulaceae	SPECIES	122	2019	HUMAN_OBSERVATION	iNaturalist	50c9509d-22c7-4a22-a47d-8c48425ef4a7
312	Aichryson divaricatum	Aichryson divaricatum (Aiton) Praeger	Aichryson divaricatum	-17.15	32.8172	PRT	NA	4525213964	Crassulaceae	SPECIES	NA	2024	HUMAN_OBSERVATION	iNaturalist	50c9509d-22c7-4a22-a47d-8c48425ef4a7
311	Aichryson divaricatum	Aichryson divaricatum (Aiton) Praeger	Aichryson divaricatum	-17.1897	32.8206	PRT	NA	4525298999	Crassulaceae	SPECIES	105	2024	HUMAN_OBSERVATION	iNaturalist	50c9509d-22c7-4a22-a47d-8c48425ef4a7
310	Aichryson punctatum	Aichryson punctatum (C.Sm. ex Link) Webb & Berthel.	Aichryson punctatum	-18.043	27.736	ESP	NA	4527971231	Crassulaceae	SPECIES	187	2023	HUMAN_OBSERVATION	iNaturalist	50c9509d-22c7-4a22-a47d-8c48425ef4a7
309	Aichryson divaricatum	Aichryson divaricatum (Aiton) Praeger	Aichryson divaricatum	-17.1442	32.8001	PRT	NA	4528349767	Crassulaceae	SPECIES	NA	2024	HUMAN_OBSERVATION	iNaturalist	50c9509d-22c7-4a22-a47d-8c48425ef4a7
308	Aichryson santamariensis	Aichryson santamariensis M.Moura, Carine & M.Seq.	Aichryson santamariensis	-25.051	36.9805	PRT	NA	4528350188	Crassulaceae	SPECIES	139	2024	HUMAN_OBSERVATION	iNaturalist	50c9509d-22c7-4a22-a47d-8c48425ef4a7
307	Aichryson santamariensis	Aichryson santamariensis M.Moura, Carine & M.Seq.	""Aichryson santamariensis M.Moura	-25.0672	36.9761	PRT	NA	4532811710	Crassulaceae	SPECIES	5	2023	HUMAN_OBSERVATION	UAc	0017a0fa-9485-44e7-a2d0-d3ebe773259b
306	Aichryson santamariensis	Aichryson santamariensis M.Moura, Carine & M.Seq.	""Aichryson santamariensis M.Moura	-25.052	36.9843	PRT	NA	4532811959	Crassulaceae	SPECIES	5	2023	HUMAN_OBSERVATION	UAc	0017a0fa-9485-44e7-a2d0-d3ebe773259b
305	Aichryson santamariensis	Aichryson santamariensis M.Moura, Carine & M.Seq.	""Aichryson santamariensis M.Moura	-25.0542	36.9799	PRT	NA	4532812443	Crassulaceae	SPECIES	5	2023	HUMAN_OBSERVATION	UAc	0017a0fa-9485-44e7-a2d0-d3ebe773259b
304	Aichryson santamariensis	Aichryson santamariensis M.Moura, Carine & M.Seq.	""Aichryson santamariensis M.Moura	-25.0639	36.9758	PRT	NA	4532813085	Crassulaceae	SPECIES	5	2023	HUMAN_OBSERVATION	UAc	0017a0fa-9485-44e7-a2d0-d3ebe773259b
303	Aichryson santamariensis	Aichryson santamariensis M.Moura, Carine & M.Seq.	Aichryson santamariensis	-25.0573	36.9887	PRT	NA	4535651417	Crassulaceae	SPECIES	19	2024	HUMAN_OBSERVATION	iNaturalist	50c9509d-22c7-4a22-a47d-8c48425ef4a7
302	Aichryson santamariensis	Aichryson santamariensis M.Moura, Carine & M.Seq.	Aichryson santamariensis	-25.0548	36.9851	PRT	NA	4535666496	Crassulaceae	SPECIES	25	2024	HUMAN_OBSERVATION	iNaturalist	50c9509d-22c7-4a22-a47d-8c48425ef4a7
300	Aichryson santamariensis	Aichryson santamariensis M.Moura, Carine & M.Seq.	Aichryson santamariensis	-25.1087	36.9519	PRT	NA	4535932425	Crassulaceae	SPECIES	53	2024	HUMAN_OBSERVATION	iNaturalist	50c9509d-22c7-4a22-a47d-8c48425ef4a7
299	Aichryson santamariensis	Aichryson santamariensis M.Moura, Carine & M.Seq.	Aichryson santamariensis	-25.0542	36.9854	PRT	NA	4536006352	Crassulaceae	SPECIES	5	2024	HUMAN_OBSERVATION	iNaturalist	50c9509d-22c7-4a22-a47d-8c48425ef4a7
298	Aichryson divaricatum	Aichryson divaricatum (Aiton) Praeger	Aichryson divaricatum	-17.1224	32.7584	PRT	NA	4536040351	Crassulaceae	SPECIES	12	2024	HUMAN_OBSERVATION	iNaturalist	50c9509d-22c7-4a22-a47d-8c48425ef4a7
297	Aichryson villosum	Aichryson villosum (Aiton) Webb & Berthel.	Aichryson villosum	-16.8751	32.8133	PRT	NA	4596900952	Crassulaceae	SPECIES	122	2024	HUMAN_OBSERVATION	iNaturalist	50c9509d-22c7-4a22-a47d-8c48425ef4a7
296	Aichryson divaricatum	Aichryson divaricatum (Aiton) Praeger	Aichryson divaricatum	-17.1191	32.7725	PRT	NA	4597029076	Crassulaceae	SPECIES	5	2024	HUMAN_OBSERVATION	iNaturalist	50c9509d-22c7-4a22-a47d-8c48425ef4a7
295	Aichryson divaricatum	Aichryson divaricatum (Aiton) Praeger	Aichryson divaricatum	-17.1191	32.7722	PRT	NA	4597393989	Crassulaceae	SPECIES	5	2024	HUMAN_OBSERVATION	iNaturalist	50c9509d-22c7-4a22-a47d-8c48425ef4a7
294	Aichryson pachycaulon subsp. immaculatum	Aichryson pachycaulon subsp. immaculatum (Webb & Christ) Bramwell	Aichryson pachycaulon immaculatum	-16.2672	28.5439	ESP	NA	4599738384	Crassulaceae	SUBSPECIES	112	2024	HUMAN_OBSERVATION	iNaturalist	50c9509d-22c7-4a22-a47d-8c48425ef4a7
293	Aichryson pachycaulon subsp. immaculatum	Aichryson pachycaulon subsp. immaculatum (Webb & Christ) Bramwell	Aichryson pachycaulon immaculatum	-16.2668	28.5345	ESP	NA	4599757396	Crassulaceae	SUBSPECIES	23	2024	HUMAN_OBSERVATION	iNaturalist	50c9509d-22c7-4a22-a47d-8c48425ef4a7
292	Aichryson villosum	Aichryson villosum (Aiton) Webb & Berthel.	Aichryson villosum	-16.8651	32.7162	PRT	NA	4599758971	Crassulaceae	SPECIES	20873	2024	HUMAN_OBSERVATION	iNaturalist	50c9509d-22c7-4a22-a47d-8c48425ef4a7
291	Aichryson pachycaulon subsp. immaculatum	Aichryson pachycaulon subsp. immaculatum (Webb & Christ) Bramwell	Aichryson pachycaulon immaculatum	-16.2781	28.5391	ESP	NA	4599951280	Crassulaceae	SUBSPECIES	7905	2024	HUMAN_OBSERVATION	iNaturalist	50c9509d-22c7-4a22-a47d-8c48425ef4a7
290	Aichryson pachycaulon subsp. immaculatum	Aichryson pachycaulon subsp. immaculatum (Webb & Christ) Bramwell	Aichryson pachycaulon immaculatum	-16.2668	28.5344	ESP	NA	4600019379	Crassulaceae	SUBSPECIES	31	2024	HUMAN_OBSERVATION	iNaturalist	50c9509d-22c7-4a22-a47d-8c48425ef4a7
289	Aichryson divaricatum	Aichryson divaricatum (Aiton) Praeger	Aichryson divaricatum	-16.9221	32.7818	PRT	NA	4606510275	Crassulaceae	SPECIES	NA	2023	HUMAN_OBSERVATION	iNaturalist	50c9509d-22c7-4a22-a47d-8c48425ef4a7
288	Aichryson punctatum	Aichryson punctatum (C.Sm. ex Link) Webb & Berthel.	Aichryson punctatum	-17.942	27.7962	ESP	NA	4606580252	Crassulaceae	SPECIES	95	2024	HUMAN_OBSERVATION	iNaturalist	50c9509d-22c7-4a22-a47d-8c48425ef4a7
287	Aichryson divaricatum	Aichryson divaricatum (Aiton) Praeger	Aichryson divaricatum	-16.8805	32.7384	PRT	NA	4606678595	Crassulaceae	SPECIES	NA	2023	HUMAN_OBSERVATION	iNaturalist	50c9509d-22c7-4a22-a47d-8c48425ef4a7
286	Aichryson villosum	Aichryson villosum (Aiton) Webb & Berthel.	Aichryson villosum	-16.9342	32.779	PRT	NA	4606694695	Crassulaceae	SPECIES	NA	2023	HUMAN_OBSERVATION	iNaturalist	50c9509d-22c7-4a22-a47d-8c48425ef4a7
285	Aichryson villosum	Aichryson villosum (Aiton) Webb & Berthel.	Aichryson villosum	-16.7889	32.7607	PRT	NA	4606723610	Crassulaceae	SPECIES	5	2024	HUMAN_OBSERVATION	iNaturalist	50c9509d-22c7-4a22-a47d-8c48425ef4a7
283	Aichryson santamariensis	Aichryson santamariensis M.Moura, Carine & M.Seq.	Aichryson santamariensis	-25.071	37.0034	PRT	NA	4607268246	Crassulaceae	SPECIES	6	2024	HUMAN_OBSERVATION	iNaturalist	50c9509d-22c7-4a22-a47d-8c48425ef4a7
282	Aichryson villosum	Aichryson villosum (Aiton) Webb & Berthel.	Aichryson villosum	-16.9248	32.7429	PRT	NA	4607369497	Crassulaceae	SPECIES	8	2016	HUMAN_OBSERVATION	iNaturalist	50c9509d-22c7-4a22-a47d-8c48425ef4a7
280	Aichryson pachycaulon subsp. immaculatum	Aichryson pachycaulon subsp. immaculatum (Webb & Christ) Bramwell	Aichryson pachycaulon immaculatum	-16.2675	28.5347	ESP	NA	4846775832	Crassulaceae	SUBSPECIES	4	2023	HUMAN_OBSERVATION	iNaturalist	50c9509d-22c7-4a22-a47d-8c48425ef4a7
278	Aichryson villosum	Aichryson villosum (Aiton) Webb & Berthel.	Aichryson villosum	-16.9799	32.6974	PRT	NA	4846879049	Crassulaceae	SPECIES	2	2024	HUMAN_OBSERVATION	iNaturalist	50c9509d-22c7-4a22-a47d-8c48425ef4a7
277	Aichryson villosum	Aichryson villosum (Aiton) Webb & Berthel.	Aichryson villosum	-16.9783	32.6955	PRT	NA	4846886297	Crassulaceae	SPECIES	199	2024	HUMAN_OBSERVATION	iNaturalist	50c9509d-22c7-4a22-a47d-8c48425ef4a7
276	Aichryson villosum	Aichryson villosum (Aiton) Webb & Berthel.	Aichryson villosum	-17.1362	32.7613	PRT	NA	4846922899	Crassulaceae	SPECIES	4	2024	HUMAN_OBSERVATION	iNaturalist	50c9509d-22c7-4a22-a47d-8c48425ef4a7
275	Aichryson villosum	Aichryson villosum (Aiton) Webb & Berthel.	Aichryson villosum	-16.9799	32.6971	PRT	NA	4846968584	Crassulaceae	SPECIES	2	2024	HUMAN_OBSERVATION	iNaturalist	50c9509d-22c7-4a22-a47d-8c48425ef4a7
274	Aichryson divaricatum	Aichryson divaricatum (Aiton) Praeger	Aichryson divaricatum	-17.1446	32.8111	PRT	NA	4847135608	Crassulaceae	SPECIES	6	2024	HUMAN_OBSERVATION	iNaturalist	50c9509d-22c7-4a22-a47d-8c48425ef4a7
273	Aichryson villosum	Aichryson villosum (Aiton) Webb & Berthel.	Aichryson villosum	-16.98	32.6972	PRT	NA	4847139414	Crassulaceae	SPECIES	2	2024	HUMAN_OBSERVATION	iNaturalist	50c9509d-22c7-4a22-a47d-8c48425ef4a7
272	Aichryson villosum	Aichryson villosum (Aiton) Webb & Berthel.	Aichryson villosum	-16.9797	32.6967	PRT	NA	4847236777	Crassulaceae	SPECIES	2	2024	HUMAN_OBSERVATION	iNaturalist	50c9509d-22c7-4a22-a47d-8c48425ef4a7
269	Aichryson punctatum	Aichryson punctatum (C.Sm. ex Link) Webb & Berthel.	Aichryson punctatum	-16.1831	28.5503	ESP	NA	4855119099	Crassulaceae	SPECIES	31	2022	HUMAN_OBSERVATION	iNaturalist	50c9509d-22c7-4a22-a47d-8c48425ef4a7
268	Aichryson parlatorei	Aichryson parlatorei Bolle	Aichryson parlatorei	-18.059	27.7417	ESP	NA	4855208858	Crassulaceae	SPECIES	50	2024	HUMAN_OBSERVATION	iNaturalist	50c9509d-22c7-4a22-a47d-8c48425ef4a7
267	Aichryson villosum	Aichryson villosum (Aiton) Webb & Berthel.	Aichryson villosum	-16.8865	32.7358	PRT	NA	4855340200	Crassulaceae	SPECIES	14	2024	HUMAN_OBSERVATION	iNaturalist	50c9509d-22c7-4a22-a47d-8c48425ef4a7
266	Aichryson brevipetalum	Aichryson brevipetalum Praeger	Aichryson brevipetalum	-17.7821	28.6329	ESP	NA	4855432643	Crassulaceae	SPECIES	12	2024	HUMAN_OBSERVATION	iNaturalist	50c9509d-22c7-4a22-a47d-8c48425ef4a7
265	Aichryson punctatum	Aichryson punctatum (C.Sm. ex Link) Webb & Berthel.	Aichryson punctatum	-17.8279	28.8069	ESP	NA	4855465605	Crassulaceae	SPECIES	220	2024	HUMAN_OBSERVATION	iNaturalist	50c9509d-22c7-4a22-a47d-8c48425ef4a7
264	Aichryson punctatum	Aichryson punctatum (C.Sm. ex Link) Webb & Berthel.	Aichryson punctatum	-17.9947	27.7391	ESP	NA	4855557115	Crassulaceae	SPECIES	50	2024	HUMAN_OBSERVATION	iNaturalist	50c9509d-22c7-4a22-a47d-8c48425ef4a7
231	Aichryson villosum	Aichryson villosum (Aiton) Webb & Berthel.	Aichryson villosum	-16.9262	32.8097	PRT	NA	4867966268	Crassulaceae	SPECIES	506	2024	HUMAN_OBSERVATION	iNaturalist	50c9509d-22c7-4a22-a47d-8c48425ef4a7
230	Aichryson villosum	Aichryson villosum (Aiton) Webb & Berthel.	Aichryson villosum	-16.9158	32.6905	PRT	NA	4872433261	Crassulaceae	SPECIES	NA	2024	HUMAN_OBSERVATION	iNaturalist	50c9509d-22c7-4a22-a47d-8c48425ef4a7
227	Aichryson villosum	Aichryson villosum (Aiton) Webb & Berthel.	Aichryson villosum	-16.9152	32.6928	PRT	NA	4875501496	Crassulaceae	SPECIES	NA	2024	HUMAN_OBSERVATION	iNaturalist	50c9509d-22c7-4a22-a47d-8c48425ef4a7
225	Aichryson palmense	Aichryson palmense Webb ex Bolle	Aichryson palmense	-17.7733	28.7611	ESP	1	4880937010	Crassulaceae	SPECIES	NA	2019	HUMAN_OBSERVATION	NA	8a863029-f435-446a-821e-275f4f641165
224	Aichryson punctatum	Aichryson punctatum (C.Sm. ex Link) Webb & Berthel.	Aichryson punctatum	-17.7667	28.8	ESP	1	4882729374	Crassulaceae	SPECIES	NA	2012	HUMAN_OBSERVATION	NA	8a863029-f435-446a-821e-275f4f641165
223	Aichryson bollei	Aichryson bollei Webb ex Bolle	Aichryson bollei	-17.8424	28.6134	ESP	1	4882851146	Crassulaceae	SPECIES	NA	2012	HUMAN_OBSERVATION	NA	8a863029-f435-446a-821e-275f4f641165
222	Aichryson punctatum	Aichryson punctatum (C.Sm. ex Link) Webb & Berthel.	Aichryson punctatum	-18.0243	27.7255	ESP	1	4885495520	Crassulaceae	SPECIES	NA	2006	HUMAN_OBSERVATION	NA	8a863029-f435-446a-821e-275f4f641165
221	Aichryson bollei	Aichryson bollei Webb ex Bolle	Aichryson bollei	-17.8408	28.6132	ESP	1	4885496410	Crassulaceae	SPECIES	NA	2012	HUMAN_OBSERVATION	NA	8a863029-f435-446a-821e-275f4f641165
220	Aichryson parlatorei	Aichryson parlatorei Bolle	Aichryson parlatorei	-15.7096	28.0677	ESP	1	4887008200	Crassulaceae	SPECIES	NA	2012	HUMAN_OBSERVATION	NA	8a863029-f435-446a-821e-275f4f641165
219	Aichryson parlatorei	Aichryson parlatorei Bolle	Aichryson parlatorei	-17.1641	28.1179	ESP	1	4887234563	Crassulaceae	SPECIES	NA	2014	HUMAN_OBSERVATION	NA	8a863029-f435-446a-821e-275f4f641165
218	Aichryson punctatum	Aichryson punctatum (C.Sm. ex Link) Webb & Berthel.	Aichryson punctatum	-17.9505	27.7813	ESP	1	4888146178	Crassulaceae	SPECIES	NA	2015	HUMAN_OBSERVATION	NA	8a863029-f435-446a-821e-275f4f641165
217	Aichryson parlatorei	Aichryson parlatorei Bolle	Aichryson parlatorei	-16.5994	28.37	ESP	1	4890413060	Crassulaceae	SPECIES	NA	2015	HUMAN_OBSERVATION	NA	8a863029-f435-446a-821e-275f4f641165
216	Aichryson punctatum	Aichryson punctatum (C.Sm. ex Link) Webb & Berthel.	Aichryson punctatum	-16.5954	28.3586	ESP	1	4890759400	Crassulaceae	SPECIES	NA	2011	HUMAN_OBSERVATION	NA	8a863029-f435-446a-821e-275f4f641165
215	Aichryson punctatum	Aichryson punctatum (C.Sm. ex Link) Webb & Berthel.	Aichryson punctatum	-16.5971	28.359	ESP	1	4890877994	Crassulaceae	SPECIES	NA	2011	HUMAN_OBSERVATION	NA	8a863029-f435-446a-821e-275f4f641165
214	Aichryson parlatorei	Aichryson parlatorei Bolle	Aichryson parlatorei	-17.7635	28.7273	ESP	1	4890973881	Crassulaceae	SPECIES	NA	2017	HUMAN_OBSERVATION	NA	8a863029-f435-446a-821e-275f4f641165
213	Aichryson divaricatum	Aichryson divaricatum (Aiton) Praeger	Aichryson divaricatum	-16.9056	32.7716	PRT	NA	4891653497	Crassulaceae	SPECIES	3502	2024	HUMAN_OBSERVATION	iNaturalist	50c9509d-22c7-4a22-a47d-8c48425ef4a7
212	Aichryson villosum	Aichryson villosum (Aiton) Webb & Berthel.	Aichryson villosum	-16.9235	32.6982	PRT	NA	4891746130	Crassulaceae	SPECIES	NA	2024	HUMAN_OBSERVATION	iNaturalist	50c9509d-22c7-4a22-a47d-8c48425ef4a7
211	Aichryson divaricatum	Aichryson divaricatum (Aiton) Praeger	Aichryson divaricatum	-17.0063	32.7536	PRT	NA	4891749919	Crassulaceae	SPECIES	NA	2024	HUMAN_OBSERVATION	iNaturalist	50c9509d-22c7-4a22-a47d-8c48425ef4a7
210	Aichryson villosum	Aichryson villosum (Aiton) Webb & Berthel.	Aichryson villosum	-17.1294	32.7534	PRT	NA	4891766945	Crassulaceae	SPECIES	7	2024	HUMAN_OBSERVATION	iNaturalist	50c9509d-22c7-4a22-a47d-8c48425ef4a7
209	Aichryson villosum	Aichryson villosum (Aiton) Webb & Berthel.	Aichryson villosum	-16.8764	32.7368	PRT	NA	4891778141	Crassulaceae	SPECIES	8	2024	HUMAN_OBSERVATION	iNaturalist	50c9509d-22c7-4a22-a47d-8c48425ef4a7
208	Aichryson villosum	Aichryson villosum (Aiton) Webb & Berthel.	Aichryson villosum	-16.9339	32.7384	PRT	NA	4892056012	Crassulaceae	SPECIES	9	2024	HUMAN_OBSERVATION	iNaturalist	50c9509d-22c7-4a22-a47d-8c48425ef4a7
207	Aichryson divaricatum	Aichryson divaricatum (Aiton) Praeger	Aichryson divaricatum	-16.8876	32.7376	PRT	NA	4892063046	Crassulaceae	SPECIES	5	2024	HUMAN_OBSERVATION	iNaturalist	50c9509d-22c7-4a22-a47d-8c48425ef4a7
206	Aichryson divaricatum	Aichryson divaricatum (Aiton) Praeger	Aichryson divaricatum	-16.887	32.7406	PRT	NA	4892140467	Crassulaceae	SPECIES	3	2024	HUMAN_OBSERVATION	iNaturalist	50c9509d-22c7-4a22-a47d-8c48425ef4a7
205	Aichryson divaricatum	Aichryson divaricatum (Aiton) Praeger	Aichryson divaricatum	-17.1228	32.7745	PRT	NA	4901090415	Crassulaceae	SPECIES	16	2024	HUMAN_OBSERVATION	iNaturalist	50c9509d-22c7-4a22-a47d-8c48425ef4a7
204	Aichryson divaricatum	Aichryson divaricatum (Aiton) Praeger	Aichryson divaricatum	-16.875	32.7373	PRT	NA	4903871353	Crassulaceae	SPECIES	NA	2024	HUMAN_OBSERVATION	iNaturalist	50c9509d-22c7-4a22-a47d-8c48425ef4a7
203	Aichryson divaricatum	Aichryson divaricatum (Aiton) Praeger	Aichryson divaricatum	-17.1343	32.7555	PRT	NA	4904234869	Crassulaceae	SPECIES	179	2024	HUMAN_OBSERVATION	iNaturalist	50c9509d-22c7-4a22-a47d-8c48425ef4a7
202	Aichryson villosum	Aichryson villosum (Aiton) Webb & Berthel.	Aichryson villosum	-17.0913	32.7407	PRT	NA	4908210690	Crassulaceae	SPECIES	29066	2024	HUMAN_OBSERVATION	iNaturalist	50c9509d-22c7-4a22-a47d-8c48425ef4a7
200	Aichryson villosum	Aichryson villosum (Aiton) Webb & Berthel.	Aichryson villosum	-17.1296	32.7534	PRT	NA	4908755865	Crassulaceae	SPECIES	8	2024	HUMAN_OBSERVATION	iNaturalist	50c9509d-22c7-4a22-a47d-8c48425ef4a7
199	Aichryson divaricatum	Aichryson divaricatum (Aiton) Praeger	Aichryson divaricatum	-17.1065	32.7591	PRT	NA	4908872928	Crassulaceae	SPECIES	117	2024	HUMAN_OBSERVATION	iNaturalist	50c9509d-22c7-4a22-a47d-8c48425ef4a7
198	Aichryson villosum	Aichryson villosum (Aiton) Webb & Berthel.	Aichryson villosum	-17.1445	32.811	PRT	NA	4908897736	Crassulaceae	SPECIES	4	2024	HUMAN_OBSERVATION	iNaturalist	50c9509d-22c7-4a22-a47d-8c48425ef4a7
196	Aichryson divaricatum	Aichryson divaricatum (Aiton) Praeger	Aichryson divaricatum	-16.9005	32.7809	PRT	NA	4909336651	Crassulaceae	SPECIES	4	2024	HUMAN_OBSERVATION	iNaturalist	50c9509d-22c7-4a22-a47d-8c48425ef4a7
195	Aichryson parlatorei	Aichryson parlatorei Bolle	Aichryson parlatorei	-17.8557	28.7964	ESP	NA	4910735000	Crassulaceae	SPECIES	25	2024	HUMAN_OBSERVATION	iNaturalist	50c9509d-22c7-4a22-a47d-8c48425ef4a7
194	Aichryson divaricatum	Aichryson divaricatum (Aiton) Praeger	Aichryson divaricatum	-16.9171	32.7821	PRT	NA	4910867290	Crassulaceae	SPECIES	31	2024	HUMAN_OBSERVATION	iNaturalist	50c9509d-22c7-4a22-a47d-8c48425ef4a7
193	Aichryson divaricatum	Aichryson divaricatum (Aiton) Praeger	Aichryson divaricatum	-16.889	32.7355	PRT	NA	4911019884	Crassulaceae	SPECIES	NA	2024	HUMAN_OBSERVATION	iNaturalist	50c9509d-22c7-4a22-a47d-8c48425ef4a7
192	Aichryson divaricatum	Aichryson divaricatum (Aiton) Praeger	Aichryson divaricatum	-16.9736	32.8104	PRT	NA	4919198924	Crassulaceae	SPECIES	31	2024	HUMAN_OBSERVATION	iNaturalist	50c9509d-22c7-4a22-a47d-8c48425ef4a7
191	Aichryson parlatorei	Aichryson parlatorei Bolle	Aichryson parlatorei	-16.8896	28.3461	ESP	NA	4919233380	Crassulaceae	SPECIES	401	1982	HUMAN_OBSERVATION	iNaturalist	50c9509d-22c7-4a22-a47d-8c48425ef4a7
190	Aichryson divaricatum	Aichryson divaricatum (Aiton) Praeger	Aichryson divaricatum	-17.1458	32.8152	PRT	NA	4919285122	Crassulaceae	SPECIES	31	2024	HUMAN_OBSERVATION	iNaturalist	50c9509d-22c7-4a22-a47d-8c48425ef4a7
189	Aichryson divaricatum	Aichryson divaricatum (Aiton) Praeger	Aichryson divaricatum	-17.1355	32.8254	PRT	NA	4919556796	Crassulaceae	SPECIES	75	2024	HUMAN_OBSERVATION	iNaturalist	50c9509d-22c7-4a22-a47d-8c48425ef4a7
188	Aichryson villosum	Aichryson villosum (Aiton) Webb & Berthel.	Aichryson villosum	-16.9814	32.8163	PRT	NA	4919675697	Crassulaceae	SPECIES	NA	2024	HUMAN_OBSERVATION	iNaturalist	50c9509d-22c7-4a22-a47d-8c48425ef4a7
187	Aichryson divaricatum	Aichryson divaricatum (Aiton) Praeger	Aichryson divaricatum	-17.1396	32.8341	PRT	NA	4921563517	Crassulaceae	SPECIES	NA	2024	HUMAN_OBSERVATION	iNaturalist	50c9509d-22c7-4a22-a47d-8c48425ef4a7
186	Aichryson villosum	Aichryson villosum (Aiton) Webb & Berthel.	Aichryson villosum	-16.8874	32.7338	PRT	NA	4921938448	Crassulaceae	SPECIES	165	2017	HUMAN_OBSERVATION	iNaturalist	50c9509d-22c7-4a22-a47d-8c48425ef4a7
185	Aichryson villosum	Aichryson villosum (Aiton) Webb & Berthel.	Aichryson villosum	-16.9281	32.7353	PRT	NA	4922029008	Crassulaceae	SPECIES	83	2017	HUMAN_OBSERVATION	iNaturalist	50c9509d-22c7-4a22-a47d-8c48425ef4a7
184	Aichryson divaricatum	Aichryson divaricatum (Aiton) Praeger	Aichryson divaricatum	-16.9717	32.76	PRT	NA	4923643562	Crassulaceae	SPECIES	NA	2024	HUMAN_OBSERVATION	iNaturalist	50c9509d-22c7-4a22-a47d-8c48425ef4a7
183	Aichryson villosum	Aichryson villosum (Aiton) Webb & Berthel.	Aichryson villosum	-16.9755	32.7694	PRT	NA	4923674930	Crassulaceae	SPECIES	NA	2024	HUMAN_OBSERVATION	iNaturalist	50c9509d-22c7-4a22-a47d-8c48425ef4a7
182	Aichryson divaricatum	Aichryson divaricatum (Aiton) Praeger	Aichryson divaricatum	-16.9834	32.7761	PRT	NA	4923702520	Crassulaceae	SPECIES	NA	2024	HUMAN_OBSERVATION	iNaturalist	50c9509d-22c7-4a22-a47d-8c48425ef4a7
181	Aichryson divaricatum	Aichryson divaricatum (Aiton) Praeger	Aichryson divaricatum	-16.9793	32.7736	PRT	NA	4923940816	Crassulaceae	SPECIES	NA	2024	HUMAN_OBSERVATION	iNaturalist	50c9509d-22c7-4a22-a47d-8c48425ef4a7
180	Aichryson divaricatum	Aichryson divaricatum (Aiton) Praeger	Aichryson divaricatum	-16.9371	32.774	PRT	NA	4945468155	Crassulaceae	SPECIES	543	2024	HUMAN_OBSERVATION	iNaturalist	50c9509d-22c7-4a22-a47d-8c48425ef4a7
178	Aichryson divaricatum	Aichryson divaricatum (Aiton) Praeger	Aichryson divaricatum	-16.8857	32.7353	PRT	NA	4945757210	Crassulaceae	SPECIES	9	2024	HUMAN_OBSERVATION	iNaturalist	50c9509d-22c7-4a22-a47d-8c48425ef4a7
177	Aichryson villosum	Aichryson villosum (Aiton) Webb & Berthel.	Aichryson villosum	-17.0876	32.7068	PRT	NA	4945776810	Crassulaceae	SPECIES	7	2024	HUMAN_OBSERVATION	iNaturalist	50c9509d-22c7-4a22-a47d-8c48425ef4a7
176	Aichryson divaricatum	Aichryson divaricatum (Aiton) Praeger	Aichryson divaricatum	-16.9635	32.7131	PRT	NA	4945835112	Crassulaceae	SPECIES	120	2012	HUMAN_OBSERVATION	iNaturalist	50c9509d-22c7-4a22-a47d-8c48425ef4a7
175	Aichryson villosum	Aichryson villosum (Aiton) Webb & Berthel.	Aichryson villosum	-16.9635	32.7131	PRT	NA	4946174146	Crassulaceae	SPECIES	120	2012	HUMAN_OBSERVATION	iNaturalist	50c9509d-22c7-4a22-a47d-8c48425ef4a7
174	Aichryson divaricatum	Aichryson divaricatum (Aiton) Praeger	Aichryson divaricatum	-17.1152	32.7865	PRT	NA	4946245002	Crassulaceae	SPECIES	669	2024	HUMAN_OBSERVATION	iNaturalist	50c9509d-22c7-4a22-a47d-8c48425ef4a7
173	Aichryson divaricatum	Aichryson divaricatum (Aiton) Praeger	Aichryson divaricatum	-16.8907	32.7886	PRT	NA	4946401054	Crassulaceae	SPECIES	2896	2024	HUMAN_OBSERVATION	iNaturalist	50c9509d-22c7-4a22-a47d-8c48425ef4a7
172	Aichryson villosum	Aichryson villosum (Aiton) Webb & Berthel.	Aichryson villosum	-16.9347	32.7775	PRT	NA	4949992923	Crassulaceae	SPECIES	NA	2024	HUMAN_OBSERVATION	iNaturalist	50c9509d-22c7-4a22-a47d-8c48425ef4a7
171	Aichryson divaricatum	Aichryson divaricatum (Aiton) Praeger	Aichryson divaricatum	-16.9232	32.7821	PRT	NA	4950006365	Crassulaceae	SPECIES	NA	2024	HUMAN_OBSERVATION	iNaturalist	50c9509d-22c7-4a22-a47d-8c48425ef4a7
170	Aichryson villosum	Aichryson villosum (Aiton) Webb & Berthel.	Aichryson villosum	-16.9247	32.785	PRT	NA	4950022167	Crassulaceae	SPECIES	NA	2024	HUMAN_OBSERVATION	iNaturalist	50c9509d-22c7-4a22-a47d-8c48425ef4a7
169	Aichryson villosum	Aichryson villosum (Aiton) Webb & Berthel.	Aichryson villosum	-16.7891	32.7601	PRT	NA	4950046366	Crassulaceae	SPECIES	8	2024	HUMAN_OBSERVATION	iNaturalist	50c9509d-22c7-4a22-a47d-8c48425ef4a7
168	Aichryson divaricatum	Aichryson divaricatum (Aiton) Praeger	Aichryson divaricatum	-17.1616	32.8204	PRT	NA	4950405207	Crassulaceae	SPECIES	NA	2024	HUMAN_OBSERVATION	iNaturalist	50c9509d-22c7-4a22-a47d-8c48425ef4a7
167	Aichryson divaricatum	Aichryson divaricatum (Aiton) Praeger	Aichryson divaricatum	-17.0592	32.7623	PRT	NA	4950456712	Crassulaceae	SPECIES	NA	2024	HUMAN_OBSERVATION	iNaturalist	50c9509d-22c7-4a22-a47d-8c48425ef4a7
166	Aichryson divaricatum	Aichryson divaricatum (Aiton) Praeger	Aichryson divaricatum	-17.1208	32.7734	PRT	NA	4950533192	Crassulaceae	SPECIES	NA	2024	HUMAN_OBSERVATION	iNaturalist	50c9509d-22c7-4a22-a47d-8c48425ef4a7
165	Aichryson divaricatum	Aichryson divaricatum (Aiton) Praeger	Aichryson divaricatum	-17.1588	32.8176	PRT	NA	4950588107	Crassulaceae	SPECIES	NA	2024	HUMAN_OBSERVATION	iNaturalist	50c9509d-22c7-4a22-a47d-8c48425ef4a7
164	Aichryson divaricatum	Aichryson divaricatum (Aiton) Praeger	Aichryson divaricatum	-16.7802	32.7555	PRT	NA	4952928547	Crassulaceae	SPECIES	9	2024	HUMAN_OBSERVATION	iNaturalist	50c9509d-22c7-4a22-a47d-8c48425ef4a7
163	Aichryson villosum	Aichryson villosum (Aiton) Webb & Berthel.	Aichryson villosum	-16.7885	32.7595	PRT	NA	4953083063	Crassulaceae	SPECIES	NA	2024	HUMAN_OBSERVATION	iNaturalist	50c9509d-22c7-4a22-a47d-8c48425ef4a7
162	Aichryson villosum	Aichryson villosum (Aiton) Webb & Berthel.	Aichryson villosum	-17.0166	32.7116	PRT	NA	4954291637	Crassulaceae	SPECIES	37	2024	HUMAN_OBSERVATION	iNaturalist	50c9509d-22c7-4a22-a47d-8c48425ef4a7
161	Aichryson divaricatum	Aichryson divaricatum (Aiton) Praeger	Aichryson divaricatum	-17.0263	32.6993	PRT	NA	4954323410	Crassulaceae	SPECIES	41	2024	HUMAN_OBSERVATION	iNaturalist	50c9509d-22c7-4a22-a47d-8c48425ef4a7
160	Aichryson divaricatum	Aichryson divaricatum (Aiton) Praeger	Aichryson divaricatum	-17.0257	32.6997	PRT	NA	4954416153	Crassulaceae	SPECIES	76	2023	HUMAN_OBSERVATION	iNaturalist	50c9509d-22c7-4a22-a47d-8c48425ef4a7
159	Aichryson divaricatum	Aichryson divaricatum (Aiton) Praeger	Aichryson divaricatum	-17.0232	32.7035	PRT	NA	4954420783	Crassulaceae	SPECIES	82	2023	HUMAN_OBSERVATION	iNaturalist	50c9509d-22c7-4a22-a47d-8c48425ef4a7
158	Aichryson villosum	Aichryson villosum (Aiton) Webb & Berthel.	Aichryson villosum	-17.0293	32.6983	PRT	NA	4954433447	Crassulaceae	SPECIES	113	2023	HUMAN_OBSERVATION	iNaturalist	50c9509d-22c7-4a22-a47d-8c48425ef4a7
157	Aichryson villosum	Aichryson villosum (Aiton) Webb & Berthel.	Aichryson villosum	-16.8915	32.7389	PRT	NA	4973935400	Crassulaceae	SPECIES	NA	2024	HUMAN_OBSERVATION	iNaturalist	50c9509d-22c7-4a22-a47d-8c48425ef4a7
156	Aichryson divaricatum	Aichryson divaricatum (Aiton) Praeger	Aichryson divaricatum	-16.8909	32.7387	PRT	NA	4974202707	Crassulaceae	SPECIES	NA	2024	HUMAN_OBSERVATION	iNaturalist	50c9509d-22c7-4a22-a47d-8c48425ef4a7
155	Aichryson villosum	Aichryson villosum (Aiton) Webb & Berthel.	Aichryson villosum	-17.0319	32.6872	PRT	NA	4976458221	Crassulaceae	SPECIES	61	2013	HUMAN_OBSERVATION	iNaturalist	50c9509d-22c7-4a22-a47d-8c48425ef4a7
154	Aichryson villosum	Aichryson villosum (Aiton) Webb & Berthel.	Aichryson villosum	-16.9239	32.7226	PRT	NA	4976488368	Crassulaceae	SPECIES	61	2013	HUMAN_OBSERVATION	iNaturalist	50c9509d-22c7-4a22-a47d-8c48425ef4a7
153	Aichryson divaricatum	Aichryson divaricatum (Aiton) Praeger	Aichryson divaricatum	-17.1155	32.772	PRT	NA	4978313728	Crassulaceae	SPECIES	1172	2023	HUMAN_OBSERVATION	iNaturalist	50c9509d-22c7-4a22-a47d-8c48425ef4a7
151	Aichryson parlatorei	Aichryson parlatorei Bolle	Aichryson parlatorei	-17.785	28.605	ESP	NA	4982154443	Crassulaceae	SPECIES	NA	2023	HUMAN_OBSERVATION	iNaturalist	50c9509d-22c7-4a22-a47d-8c48425ef4a7
150	Aichryson villosum	Aichryson villosum (Aiton) Webb & Berthel.	Aichryson villosum	-16.9363	32.776	PRT	NA	4982265488	Crassulaceae	SPECIES	61	2011	HUMAN_OBSERVATION	iNaturalist	50c9509d-22c7-4a22-a47d-8c48425ef4a7
149	Aichryson punctatum	Aichryson punctatum (C.Sm. ex Link) Webb & Berthel.	Aichryson punctatum	-17.765	28.765	ESP	NA	4982315739	Crassulaceae	SPECIES	NA	2023	HUMAN_OBSERVATION	iNaturalist	50c9509d-22c7-4a22-a47d-8c48425ef4a7
148	Aichryson villosum	Aichryson villosum (Aiton) Webb & Berthel.	Aichryson villosum	-17.1299	32.758	PRT	NA	4987552534	Crassulaceae	SPECIES	35	2024	HUMAN_OBSERVATION	iNaturalist	50c9509d-22c7-4a22-a47d-8c48425ef4a7
147	Aichryson villosum	Aichryson villosum (Aiton) Webb & Berthel.	Aichryson villosum	-16.8696	32.755	PRT	NA	4987731737	Crassulaceae	SPECIES	31	2011	HUMAN_OBSERVATION	iNaturalist	50c9509d-22c7-4a22-a47d-8c48425ef4a7
146	Aichryson divaricatum	Aichryson divaricatum (Aiton) Praeger	Aichryson divaricatum	-17.1414	32.8078	PRT	NA	4987835397	Crassulaceae	SPECIES	6	2024	HUMAN_OBSERVATION	iNaturalist	50c9509d-22c7-4a22-a47d-8c48425ef4a7
144	Aichryson divaricatum	Aichryson divaricatum (Aiton) Praeger	Aichryson divaricatum	-17.0595	32.7638	PRT	NA	4993967672	Crassulaceae	SPECIES	15	2024	HUMAN_OBSERVATION	iNaturalist	50c9509d-22c7-4a22-a47d-8c48425ef4a7
143	Aichryson divaricatum	Aichryson divaricatum (Aiton) Praeger	Aichryson divaricatum	-17.0592	32.7613	PRT	NA	4994050568	Crassulaceae	SPECIES	7	2024	HUMAN_OBSERVATION	iNaturalist	50c9509d-22c7-4a22-a47d-8c48425ef4a7
142	Aichryson divaricatum	Aichryson divaricatum (Aiton) Praeger	Aichryson divaricatum	-16.8894	32.7411	PRT	NA	4994202529	Crassulaceae	SPECIES	NA	2018	HUMAN_OBSERVATION	iNaturalist	50c9509d-22c7-4a22-a47d-8c48425ef4a7
141	Aichryson divaricatum	Aichryson divaricatum (Aiton) Praeger	Aichryson divaricatum	-17.1126	32.7568	PRT	NA	4994227297	Crassulaceae	SPECIES	NA	2024	HUMAN_OBSERVATION	iNaturalist	50c9509d-22c7-4a22-a47d-8c48425ef4a7
140	Aichryson villosum	Aichryson villosum (Aiton) Webb & Berthel.	Aichryson villosum	-17.0225	32.7541	PRT	NA	4994247009	Crassulaceae	SPECIES	7	2024	HUMAN_OBSERVATION	iNaturalist	50c9509d-22c7-4a22-a47d-8c48425ef4a7
139	Aichryson punctatum	Aichryson punctatum (C.Sm. ex Link) Webb & Berthel.	Aichryson punctatum	-16.5303	28.3652	ESP	NA	4994328975	Crassulaceae	SPECIES	NA	1998	HUMAN_OBSERVATION	iNaturalist	50c9509d-22c7-4a22-a47d-8c48425ef4a7
138	Aichryson divaricatum	Aichryson divaricatum (Aiton) Praeger	Aichryson divaricatum	-17.1126	32.7568	PRT	NA	4994605699	Crassulaceae	SPECIES	NA	2024	HUMAN_OBSERVATION	iNaturalist	50c9509d-22c7-4a22-a47d-8c48425ef4a7
137	Aichryson villosum	Aichryson villosum (Aiton) Webb & Berthel.	Aichryson villosum	-16.8783	32.7586	PRT	NA	4994657454	Crassulaceae	SPECIES	4323	2022	HUMAN_OBSERVATION	iNaturalist	50c9509d-22c7-4a22-a47d-8c48425ef4a7
136	Aichryson parlatorei	Aichryson parlatorei Bolle	Aichryson parlatorei	-17.216	28.109	ESP	1	5005172423	Crassulaceae	SPECIES	10	2007	HUMAN_OBSERVATION	NA	8a863029-f435-446a-821e-275f4f641165
135	Aichryson punctatum	Aichryson punctatum (C.Sm. ex Link) Webb & Berthel.	Aichryson punctatum	-17.942	27.7958	ESP	10	5005998542	Crassulaceae	SPECIES	5	2024	HUMAN_OBSERVATION	NA	8a863029-f435-446a-821e-275f4f641165
134	Aichryson pachycaulon subsp. immaculatum	Aichryson pachycaulon subsp. immaculatum (Webb & Christ) Bramwell	Aichryson pachycaulon immaculatum	-16.1853	28.5534	ESP	NA	5007029928	Crassulaceae	SUBSPECIES	NA	2024	HUMAN_OBSERVATION	iNaturalist	50c9509d-22c7-4a22-a47d-8c48425ef4a7
133	Aichryson villosum	Aichryson villosum (Aiton) Webb & Berthel.	Aichryson villosum	-17.1298	32.755	PRT	NA	5007249289	Crassulaceae	SPECIES	10	2024	HUMAN_OBSERVATION	iNaturalist	50c9509d-22c7-4a22-a47d-8c48425ef4a7
132	Aichryson divaricatum	Aichryson divaricatum (Aiton) Praeger	Aichryson divaricatum	-16.916	32.7823	PRT	NA	5007431971	Crassulaceae	SPECIES	5	2024	HUMAN_OBSERVATION	iNaturalist	50c9509d-22c7-4a22-a47d-8c48425ef4a7
131	Aichryson villosum	Aichryson villosum (Aiton) Webb & Berthel.	Aichryson villosum	-16.9678	32.8258	PRT	NA	5007542213	Crassulaceae	SPECIES	30	2024	HUMAN_OBSERVATION	iNaturalist	50c9509d-22c7-4a22-a47d-8c48425ef4a7
130	Aichryson tortuosum subsp. tortuosum	Aichryson tortuosum var. tortuosum	Aichryson tortuosum tortuosum	-13.5197	29.149	ESP	NA	5007605427	Crassulaceae	SUBSPECIES	500	2020	HUMAN_OBSERVATION	iNaturalist	50c9509d-22c7-4a22-a47d-8c48425ef4a7
129	Aichryson villosum	Aichryson villosum (Aiton) Webb & Berthel.	Aichryson villosum	-17.1617	32.8458	PRT	NA	5007608502	Crassulaceae	SPECIES	2	2024	HUMAN_OBSERVATION	iNaturalist	50c9509d-22c7-4a22-a47d-8c48425ef4a7
128	Aichryson pachycaulon subsp. immaculatum	Aichryson pachycaulon subsp. immaculatum (Webb & Christ) Bramwell	Aichryson pachycaulon immaculatum	-16.2671	28.5344	ESP	NA	5007721586	Crassulaceae	SUBSPECIES	16	2025	HUMAN_OBSERVATION	iNaturalist	50c9509d-22c7-4a22-a47d-8c48425ef4a7
127	Aichryson divaricatum	Aichryson divaricatum (Aiton) Praeger	Aichryson divaricatum	-16.9138	32.7828	PRT	NA	5008144804	Crassulaceae	SPECIES	125	2024	HUMAN_OBSERVATION	iNaturalist	50c9509d-22c7-4a22-a47d-8c48425ef4a7
126	Aichryson villosum	Aichryson villosum (Aiton) Webb & Berthel.	Aichryson villosum	-17.1616	32.8459	PRT	NA	5008321133	Crassulaceae	SPECIES	2	2024	HUMAN_OBSERVATION	iNaturalist	50c9509d-22c7-4a22-a47d-8c48425ef4a7
123	Aichryson divaricatum	Aichryson divaricatum (Aiton) Praeger	Aichryson divaricatum	-16.9063	32.7839	PRT	NA	5012831974	Crassulaceae	SPECIES	250	2014	HUMAN_OBSERVATION	NABU|naturgucker	6ac3f774-d9fb-4796-b3e9-92bf6c81c084
122	Aichryson parlatorei	Aichryson parlatorei Bolle	Aichryson parlatorei	-17.8093	28.6298	ESP	NA	5013199840	Crassulaceae	SPECIES	250	2018	HUMAN_OBSERVATION	NABU|naturgucker	6ac3f774-d9fb-4796-b3e9-92bf6c81c084
117	Aichryson villosum	Aichryson villosum (Aiton) Webb & Berthel.	Aichryson villosum	-16.8882	32.7396	PRT	NA	5013721397	Crassulaceae	SPECIES	250	2018	HUMAN_OBSERVATION	NABU|naturgucker	6ac3f774-d9fb-4796-b3e9-92bf6c81c084
112	Aichryson laxum subsp. laxum	Aichryson dichotomum (DC.) Webb & Berthel.	Aichryson dichotomum	-17.2973	28.1425	ESP	NA	5014244233	Crassulaceae	SUBSPECIES	250	2010	HUMAN_OBSERVATION	NABU|naturgucker	6ac3f774-d9fb-4796-b3e9-92bf6c81c084
104	Aichryson divaricatum	Aichryson divaricatum (Aiton) Praeger	Aichryson divaricatum	-17.0187	32.7554	PRT	NA	5016130123	Crassulaceae	SPECIES	250	2022	HUMAN_OBSERVATION	NABU|naturgucker	6ac3f774-d9fb-4796-b3e9-92bf6c81c084
101	Aichryson parlatorei	Aichryson parlatorei Bolle	Aichryson parlatorei	-17.8128	28.6265	ESP	NA	5016402011	Crassulaceae	SPECIES	250	2019	HUMAN_OBSERVATION	NABU|naturgucker	6ac3f774-d9fb-4796-b3e9-92bf6c81c084
100	Aichryson punctatum	Aichryson punctatum (C.Sm. ex Link) Webb & Berthel.	Aichryson punctatum	-17.1646	28.0697	ESP	NA	5016836488	Crassulaceae	SPECIES	250	2005	HUMAN_OBSERVATION	NABU|naturgucker	6ac3f774-d9fb-4796-b3e9-92bf6c81c084
99	Aichryson porphyrogennetos	Aichryson porphyrogennetos Bolle	Aichryson porphyrogennetos	-15.5658	27.9999	ESP	NA	5017288995	Crassulaceae	SPECIES	250	2022	HUMAN_OBSERVATION	NABU|naturgucker	6ac3f774-d9fb-4796-b3e9-92bf6c81c084
98	Aichryson bollei	Aichryson bollei Webb ex Bolle	Aichryson bollei	-17.8306	28.6371	ESP	NA	5017455419	Crassulaceae	SPECIES	250	2017	HUMAN_OBSERVATION	NABU|naturgucker	6ac3f774-d9fb-4796-b3e9-92bf6c81c084
92	Aichryson villosum	Aichryson villosum (Aiton) Webb & Berthel.	Aichryson villosum	-16.9063	32.7839	PRT	NA	5018797639	Crassulaceae	SPECIES	250	2014	HUMAN_OBSERVATION	NABU|naturgucker	6ac3f774-d9fb-4796-b3e9-92bf6c81c084
91	Aichryson divaricatum	Aichryson divaricatum (Aiton) Praeger	Aichryson divaricatum	-17.1154	32.801	PRT	NA	5018820047	Crassulaceae	SPECIES	250	2014	HUMAN_OBSERVATION	NABU|naturgucker	6ac3f774-d9fb-4796-b3e9-92bf6c81c084
90	Aichryson bollei	Aichryson bollei Webb ex Bolle	Aichryson bollei	-17.8298	28.6247	ESP	NA	5018842459	Crassulaceae	SPECIES	250	2016	HUMAN_OBSERVATION	NABU|naturgucker	6ac3f774-d9fb-4796-b3e9-92bf6c81c084
86	Aichryson villosum	Aichryson villosum (Aiton) Webb & Berthel.	Aichryson villosum	-16.9299	32.7356	PRT	NA	5020291438	Crassulaceae	SPECIES	250	2019	HUMAN_OBSERVATION	NABU|naturgucker	6ac3f774-d9fb-4796-b3e9-92bf6c81c084
84	Aichryson bollei	Aichryson bollei Webb ex Bolle	Aichryson bollei	-17.8093	28.6298	ESP	NA	5021242331	Crassulaceae	SPECIES	250	2018	HUMAN_OBSERVATION	NABU|naturgucker	6ac3f774-d9fb-4796-b3e9-92bf6c81c084
83	Aichryson villosum	Aichryson villosum (Aiton) Webb & Berthel.	Aichryson villosum	-17.0202	32.7542	PRT	NA	5021428097	Crassulaceae	SPECIES	250	2022	HUMAN_OBSERVATION	NABU|naturgucker	6ac3f774-d9fb-4796-b3e9-92bf6c81c084
82	Aichryson divaricatum	Aichryson divaricatum (Aiton) Praeger	Aichryson divaricatum	-16.8355	32.7301	PRT	NA	5021705945	Crassulaceae	SPECIES	250	2019	HUMAN_OBSERVATION	NABU|naturgucker	6ac3f774-d9fb-4796-b3e9-92bf6c81c084
81	Aichryson palmense	Aichryson palmense Webb ex Bolle	Aichryson palmense	-17.9665	28.7886	ESP	NA	5022149439	Crassulaceae	SPECIES	250	2016	HUMAN_OBSERVATION	NABU|naturgucker	6ac3f774-d9fb-4796-b3e9-92bf6c81c084
79	Aichryson parlatorei	Aichryson parlatorei Bolle	Aichryson parlatorei	-17.7979	28.6358	ESP	NA	5022520732	Crassulaceae	SPECIES	250	2018	HUMAN_OBSERVATION	NABU|naturgucker	6ac3f774-d9fb-4796-b3e9-92bf6c81c084
77	Aichryson palmense	Aichryson palmense Webb ex Bolle	Aichryson palmense	-17.8128	28.6265	ESP	NA	5023025417	Crassulaceae	SPECIES	250	2018	HUMAN_OBSERVATION	NABU|naturgucker	6ac3f774-d9fb-4796-b3e9-92bf6c81c084
76	Aichryson divaricatum	Aichryson divaricatum (Aiton) Praeger	Aichryson divaricatum	-17.1524	32.8187	PRT	NA	5023246450	Crassulaceae	SPECIES	250	2015	HUMAN_OBSERVATION	NABU|naturgucker	6ac3f774-d9fb-4796-b3e9-92bf6c81c084
74	Aichryson parlatorei	Aichryson parlatorei Bolle	Aichryson parlatorei	-17.2596	28.1104	ESP	NA	5023349641	Crassulaceae	SPECIES	250	2013	HUMAN_OBSERVATION	NABU|naturgucker	6ac3f774-d9fb-4796-b3e9-92bf6c81c084
73	Aichryson divaricatum	Aichryson divaricatum (Aiton) Praeger	Aichryson divaricatum	-17.0052	32.7538	PRT	NA	5023726850	Crassulaceae	SPECIES	250	2016	HUMAN_OBSERVATION	NABU|naturgucker	6ac3f774-d9fb-4796-b3e9-92bf6c81c084
72	Aichryson punctatum	Aichryson punctatum (C.Sm. ex Link) Webb & Berthel.	Aichryson punctatum	-17.7698	28.7669	ESP	NA	5023730679	Crassulaceae	SPECIES	250	2019	HUMAN_OBSERVATION	NABU|naturgucker	6ac3f774-d9fb-4796-b3e9-92bf6c81c084
71	Aichryson punctatum	Aichryson punctatum (C.Sm. ex Link) Webb & Berthel.	Aichryson punctatum	-17.1953	28.1645	ESP	NA	5023964787	Crassulaceae	SPECIES	250	2005	HUMAN_OBSERVATION	NABU|naturgucker	6ac3f774-d9fb-4796-b3e9-92bf6c81c084
69	Aichryson punctatum	Aichryson punctatum (C.Sm. ex Link) Webb & Berthel.	Aichryson punctatum	-17.2387	28.1235	ESP	NA	5024667880	Crassulaceae	SPECIES	250	2013	HUMAN_OBSERVATION	NABU|naturgucker	6ac3f774-d9fb-4796-b3e9-92bf6c81c084
68	Aichryson divaricatum	Aichryson divaricatum (Aiton) Praeger	Aichryson divaricatum	-17.0202	32.7542	PRT	NA	5024860827	Crassulaceae	SPECIES	250	2022	HUMAN_OBSERVATION	NABU|naturgucker	6ac3f774-d9fb-4796-b3e9-92bf6c81c084
67	Aichryson bituminosum	Aichryson bituminosum BaÃ±ares	Aichryson bituminosum	-15.5957	28.0248	ESP	NA	5024877891	Crassulaceae	SPECIES	250	2022	HUMAN_OBSERVATION	NABU|naturgucker	6ac3f774-d9fb-4796-b3e9-92bf6c81c084
66	Aichryson punctatum	Aichryson punctatum (C.Sm. ex Link) Webb & Berthel.	Aichryson punctatum	-16.2169	28.5603	ESP	NA	5025090751	Crassulaceae	SPECIES	250	2009	HUMAN_OBSERVATION	NABU|naturgucker	6ac3f774-d9fb-4796-b3e9-92bf6c81c084
64	Aichryson parlatorei	Aichryson parlatorei Bolle	Aichryson parlatorei	-17.1646	28.0697	ESP	NA	5025757994	Crassulaceae	SPECIES	250	2005	HUMAN_OBSERVATION	NABU|naturgucker	6ac3f774-d9fb-4796-b3e9-92bf6c81c084
62	Aichryson palmense	Aichryson palmense Webb ex Bolle	Aichryson palmense	-17.7821	28.695	ESP	NA	5026050000	Crassulaceae	SPECIES	250	2010	HUMAN_OBSERVATION	NABU|naturgucker	6ac3f774-d9fb-4796-b3e9-92bf6c81c084
59	Aichryson palmense	Aichryson palmense Webb ex Bolle	Aichryson palmense	-17.8369	28.6137	ESP	NA	5026576396	Crassulaceae	SPECIES	250	2018	HUMAN_OBSERVATION	NABU|naturgucker	6ac3f774-d9fb-4796-b3e9-92bf6c81c084
58	Aichryson parlatorei	Aichryson parlatorei Bolle	Aichryson parlatorei	-17.1953	28.1645	ESP	NA	5026870515	Crassulaceae	SPECIES	250	2013	HUMAN_OBSERVATION	NABU|naturgucker	6ac3f774-d9fb-4796-b3e9-92bf6c81c084
57	Aichryson bollei	Aichryson bollei Webb ex Bolle	Aichryson bollei	-17.8128	28.6265	ESP	NA	5027365739	Crassulaceae	SPECIES	250	2019	HUMAN_OBSERVATION	NABU|naturgucker	6ac3f774-d9fb-4796-b3e9-92bf6c81c084
56	Aichryson villosum	Aichryson villosum (Aiton) Webb & Berthel.	Aichryson villosum	-17.019	32.7543	PRT	NA	5027414772	Crassulaceae	SPECIES	250	2024	HUMAN_OBSERVATION	NABU|naturgucker	6ac3f774-d9fb-4796-b3e9-92bf6c81c084
55	Aichryson parlatorei	Aichryson parlatorei Bolle	Aichryson parlatorei	-17.7827	28.6086	ESP	NA	5027782688	Crassulaceae	SPECIES	250	2017	HUMAN_OBSERVATION	NABU|naturgucker	6ac3f774-d9fb-4796-b3e9-92bf6c81c084
54	Aichryson bollei	Aichryson bollei Webb ex Bolle	Aichryson bollei	-17.8369	28.6137	ESP	NA	5028166367	Crassulaceae	SPECIES	250	2017	HUMAN_OBSERVATION	NABU|naturgucker	6ac3f774-d9fb-4796-b3e9-92bf6c81c084
53	Aichryson divaricatum	Aichryson divaricatum (Aiton) Praeger	Aichryson divaricatum	-16.8882	32.7396	PRT	NA	5028224300	Crassulaceae	SPECIES	250	2018	HUMAN_OBSERVATION	NABU|naturgucker	6ac3f774-d9fb-4796-b3e9-92bf6c81c084
52	Aichryson parlatorei	Aichryson parlatorei Bolle	Aichryson parlatorei	-17.7767	28.6114	ESP	NA	5028574941	Crassulaceae	SPECIES	250	2018	HUMAN_OBSERVATION	NABU|naturgucker	6ac3f774-d9fb-4796-b3e9-92bf6c81c084
51	Aichryson tortuosum subsp. tortuosum	Aichryson tortuosum var. tortuosum	Aichryson tortuosum tortuosum	-13.4814	29.2145	ESP	NA	5036903942	Crassulaceae	SUBSPECIES	11	2024	HUMAN_OBSERVATION	iNaturalist	50c9509d-22c7-4a22-a47d-8c48425ef4a7
50	Aichryson parlatorei	Aichryson parlatorei Bolle	Aichryson parlatorei	-17.7707	28.7616	ESP	NA	5037041086	Crassulaceae	SPECIES	2	2025	HUMAN_OBSERVATION	iNaturalist	50c9509d-22c7-4a22-a47d-8c48425ef4a7
49	Aichryson divaricatum	Aichryson divaricatum (Aiton) Praeger	Aichryson divaricatum	-17.1146	32.7898	PRT	NA	5037145238	Crassulaceae	SPECIES	13	2025	HUMAN_OBSERVATION	iNaturalist	50c9509d-22c7-4a22-a47d-8c48425ef4a7
48	Aichryson villosum	Aichryson villosum (Aiton) Webb & Berthel.	Aichryson villosum	-16.9682	32.8123	PRT	NA	5037250587	Crassulaceae	SPECIES	13	2025	HUMAN_OBSERVATION	iNaturalist	50c9509d-22c7-4a22-a47d-8c48425ef4a7
47	Aichryson punctatum	Aichryson punctatum (C.Sm. ex Link) Webb & Berthel.	Aichryson punctatum	-18.0105	27.7296	ESP	1	5051438328	Crassulaceae	SPECIES	11	2024	HUMAN_OBSERVATION	NA	8a863029-f435-446a-821e-275f4f641165
46	Aichryson divaricatum	Aichryson divaricatum (Aiton) Praeger	Aichryson divaricatum	-17.1126	32.757	PRT	NA	5062974595	Crassulaceae	SPECIES	NA	2024	HUMAN_OBSERVATION	iNaturalist	50c9509d-22c7-4a22-a47d-8c48425ef4a7
45	Aichryson villosum	Aichryson villosum (Aiton) Webb & Berthel.	Aichryson villosum	-16.9335	32.7383	PRT	NA	5063097287	Crassulaceae	SPECIES	NA	2025	HUMAN_OBSERVATION	iNaturalist	50c9509d-22c7-4a22-a47d-8c48425ef4a7
44	Aichryson santamariensis	Aichryson santamariensis M.Moura, Carine & M.Seq.	Aichryson santamariensis	-25.0351	36.9723	PRT	NA	5063167036	Crassulaceae	SPECIES	4	2025	HUMAN_OBSERVATION	iNaturalist	50c9509d-22c7-4a22-a47d-8c48425ef4a7
43	Aichryson punctatum	Aichryson punctatum (C.Sm. ex Link) Webb & Berthel.	Aichryson punctatum	-15.5513	28.0265	ESP	NA	5063214494	Crassulaceae	SPECIES	100	2022	HUMAN_OBSERVATION	iNaturalist	50c9509d-22c7-4a22-a47d-8c48425ef4a7
42	Aichryson villosum	Aichryson villosum (Aiton) Webb & Berthel.	Aichryson villosum	-17.0868	32.7047	PRT	NA	5063344442	Crassulaceae	SPECIES	NA	2025	HUMAN_OBSERVATION	iNaturalist	50c9509d-22c7-4a22-a47d-8c48425ef4a7
41	Aichryson divaricatum	Aichryson divaricatum (Aiton) Praeger	Aichryson divaricatum	-16.8747	32.7374	PRT	NA	5063373272	Crassulaceae	SPECIES	10	2024	HUMAN_OBSERVATION	iNaturalist	50c9509d-22c7-4a22-a47d-8c48425ef4a7
40	Aichryson tortuosum subsp. tortuosum	Aichryson tortuosum var. tortuosum	Aichryson tortuosum tortuosum	-13.5284	29.1065	ESP	NA	5063428108	Crassulaceae	SUBSPECIES	2	2025	HUMAN_OBSERVATION	iNaturalist	50c9509d-22c7-4a22-a47d-8c48425ef4a7
38	Aichryson tortuosum subsp. tortuosum	Aichryson tortuosum var. tortuosum	Aichryson tortuosum tortuosum	-13.5248	29.1251	ESP	NA	5063909852	Crassulaceae	SUBSPECIES	4	2025	HUMAN_OBSERVATION	iNaturalist	50c9509d-22c7-4a22-a47d-8c48425ef4a7
37	Aichryson tortuosum subsp. tortuosum	Aichryson tortuosum var. tortuosum	Aichryson tortuosum tortuosum	-13.5246	29.122	ESP	NA	5063912618	Crassulaceae	SUBSPECIES	4	2025	HUMAN_OBSERVATION	iNaturalist	50c9509d-22c7-4a22-a47d-8c48425ef4a7
35	Aichryson tortuosum subsp. tortuosum	Aichryson tortuosum var. tortuosum	Aichryson tortuosum tortuosum	-13.5193	29.1315	ESP	NA	5063984159	Crassulaceae	SUBSPECIES	3	2025	HUMAN_OBSERVATION	iNaturalist	50c9509d-22c7-4a22-a47d-8c48425ef4a7
34	Aichryson divaricatum	Aichryson divaricatum (Aiton) Praeger	Aichryson divaricatum	-17.1694	32.8395	PRT	NA	5063999380	Crassulaceae	SPECIES	200	2018	HUMAN_OBSERVATION	iNaturalist	50c9509d-22c7-4a22-a47d-8c48425ef4a7
33	Aichryson villosum	Aichryson villosum (Aiton) Webb & Berthel.	Aichryson villosum	-17.0191	32.7735	PRT	NA	5064011506	Crassulaceae	SPECIES	1256	2018	HUMAN_OBSERVATION	iNaturalist	50c9509d-22c7-4a22-a47d-8c48425ef4a7
31	Aichryson villosum	Aichryson villosum (Aiton) Webb & Berthel.	Aichryson villosum	-17.1697	32.8395	PRT	NA	5064018991	Crassulaceae	SPECIES	500	2018	HUMAN_OBSERVATION	iNaturalist	50c9509d-22c7-4a22-a47d-8c48425ef4a7
30	Aichryson villosum	Aichryson villosum (Aiton) Webb & Berthel.	Aichryson villosum	-17.0189	32.7741	PRT	NA	5064069673	Crassulaceae	SPECIES	1079	2018	HUMAN_OBSERVATION	iNaturalist	50c9509d-22c7-4a22-a47d-8c48425ef4a7
29	Aichryson divaricatum	Aichryson divaricatum (Aiton) Praeger	Aichryson divaricatum	-16.8969	32.8127	PRT	NA	5064084001	Crassulaceae	SPECIES	3466	2025	HUMAN_OBSERVATION	iNaturalist	50c9509d-22c7-4a22-a47d-8c48425ef4a7
28	Aichryson divaricatum	Aichryson divaricatum (Aiton) Praeger	Aichryson divaricatum	-17.0193	32.7725	PRT	NA	5064113529	Crassulaceae	SPECIES	1240	2018	HUMAN_OBSERVATION	iNaturalist	50c9509d-22c7-4a22-a47d-8c48425ef4a7
27	Aichryson villosum	Aichryson villosum (Aiton) Webb & Berthel.	Aichryson villosum	-17.0189	32.7736	PRT	NA	5064129482	Crassulaceae	SPECIES	1127	2018	HUMAN_OBSERVATION	iNaturalist	50c9509d-22c7-4a22-a47d-8c48425ef4a7
26	Aichryson villosum	Aichryson villosum (Aiton) Webb & Berthel.	Aichryson villosum	-17.0821	32.8137	PRT	NA	5069805088	Crassulaceae	SPECIES	1953	2004	HUMAN_OBSERVATION	iNaturalist	50c9509d-22c7-4a22-a47d-8c48425ef4a7
25	Aichryson divaricatum	Aichryson divaricatum (Aiton) Praeger	Aichryson divaricatum	-17.062	32.7845	PRT	NA	5069817289	Crassulaceae	SPECIES	4	2025	HUMAN_OBSERVATION	iNaturalist	50c9509d-22c7-4a22-a47d-8c48425ef4a7
24	Aichryson divaricatum	Aichryson divaricatum (Aiton) Praeger	Aichryson divaricatum	-17.0987	32.814	PRT	NA	5069819110	Crassulaceae	SPECIES	1783	2004	HUMAN_OBSERVATION	iNaturalist	50c9509d-22c7-4a22-a47d-8c48425ef4a7
23	Aichryson villosum	Aichryson villosum (Aiton) Webb & Berthel.	Aichryson villosum	-17.1245	32.8271	PRT	NA	5069827857	Crassulaceae	SPECIES	500	2018	HUMAN_OBSERVATION	iNaturalist	50c9509d-22c7-4a22-a47d-8c48425ef4a7
22	Aichryson villosum	Aichryson villosum (Aiton) Webb & Berthel.	Aichryson villosum	-17.0638	32.8117	PRT	NA	5069859822	Crassulaceae	SPECIES	500	2018	HUMAN_OBSERVATION	iNaturalist	50c9509d-22c7-4a22-a47d-8c48425ef4a7
21	Aichryson divaricatum	Aichryson divaricatum (Aiton) Praeger	Aichryson divaricatum	-17.0593	32.7805	PRT	NA	5069889305	Crassulaceae	SPECIES	3	2025	HUMAN_OBSERVATION	iNaturalist	50c9509d-22c7-4a22-a47d-8c48425ef4a7
20	Aichryson villosum	Aichryson villosum (Aiton) Webb & Berthel.	Aichryson villosum	-17.0634	32.8116	PRT	NA	5069919790	Crassulaceae	SPECIES	500	2018	HUMAN_OBSERVATION	iNaturalist	50c9509d-22c7-4a22-a47d-8c48425ef4a7
19	Aichryson villosum	Aichryson villosum (Aiton) Webb & Berthel.	Aichryson villosum	-17.1246	32.827	PRT	NA	5069923913	Crassulaceae	SPECIES	500	2018	HUMAN_OBSERVATION	iNaturalist	50c9509d-22c7-4a22-a47d-8c48425ef4a7
18	Aichryson villosum	Aichryson villosum (Aiton) Webb & Berthel.	Aichryson villosum	-16.9206	32.7825	PRT	NA	5069974223	Crassulaceae	SPECIES	362	2018	HUMAN_OBSERVATION	iNaturalist	50c9509d-22c7-4a22-a47d-8c48425ef4a7
17	Aichryson divaricatum	Aichryson divaricatum (Aiton) Praeger	Aichryson divaricatum	-16.9022	32.7777	PRT	NA	5069975174	Crassulaceae	SPECIES	274	2018	HUMAN_OBSERVATION	iNaturalist	50c9509d-22c7-4a22-a47d-8c48425ef4a7
16	Aichryson punctatum	Aichryson punctatum (C.Sm. ex Link) Webb & Berthel.	Aichryson punctatum	-17.2035	28.1161	ESP	NA	5070013775	Crassulaceae	SPECIES	NA	2025	HUMAN_OBSERVATION	iNaturalist	50c9509d-22c7-4a22-a47d-8c48425ef4a7
15	Aichryson divaricatum	Aichryson divaricatum (Aiton) Praeger	Aichryson divaricatum	-16.8785	32.7381	PRT	NA	5070027743	Crassulaceae	SPECIES	8	2025	HUMAN_OBSERVATION	iNaturalist	50c9509d-22c7-4a22-a47d-8c48425ef4a7
14	Aichryson tortuosum subsp. tortuosum	Aichryson tortuosum var. tortuosum	Aichryson tortuosum tortuosum	-13.5178	29.1314	ESP	NA	5076967478	Crassulaceae	SUBSPECIES	73	2025	HUMAN_OBSERVATION	iNaturalist	50c9509d-22c7-4a22-a47d-8c48425ef4a7
13	Aichryson santamariensis	Aichryson santamariensis M.Moura, Carine & M.Seq.	Aichryson santamariensis	-25.115	37.0041	PRT	NA	5077139423	Crassulaceae	SPECIES	23	2025	HUMAN_OBSERVATION	iNaturalist	50c9509d-22c7-4a22-a47d-8c48425ef4a7
12	Aichryson villosum	Aichryson villosum (Aiton) Webb & Berthel.	Aichryson villosum	-17.0494	32.7895	PRT	1	5081721832	Crassulaceae	SPECIES	12	2025	HUMAN_OBSERVATION	NA	8a863029-f435-446a-821e-275f4f641165
11	Aichryson villosum	Aichryson villosum (Aiton) Webb & Berthel.	Aichryson villosum	-16.8868	32.7346	PRT	1	5081836459	Crassulaceae	SPECIES	5	2025	HUMAN_OBSERVATION	NA	8a863029-f435-446a-821e-275f4f641165
