# Supplementary material for: Evolutionary Changes in Crassulacean Acid Metabolism (CAM) and Related Traits During the Diversification of Aichryson (Crassulaceae) on the Macaronesian Islands
Source: Ecol Evol. 2026 Jan 2;16(1):e72864. doi: 10.1002/ece3.72864 (PMC12758979; doi:10.1002/ece3.72864)
Supplement: Supplementary file 3 — Table S2: (i) Carbon isotope measurements, (ii) climate‐chamber experiments, (iii) median acidity, (iv) CAM inducibility summary, (v) g min. [file ECE3-16-e72864-s002.xlsx]

## Sheet: Carbon-Isotope Measurements
Source	Acc. No.	Species	delta 13C	Island	Locality	Latitude	Longitude	Altitude
fieldwork 2018	A02_J03	Aichryson bituminosum	-32.13	GC	Roque del Saucillo	27.9792	-15.5471	1640
herbaria	TFC 42126	Aichryson bituminosum	-31.08	GC	Tenteniguada	27.9808	-15.5308	950
fieldwork 2018	A41_J55	Aichryson bollei	-30.56	LP	Barranco de la Madera	28.7151	-17.8076	776
fieldwork 2018	A42_J56	Aichryson bollei	-30.31	LP	Barranco de la Madera	28.7164	-17.8109	836
fieldwork 2018	A42_J57	Aichryson bollei	-30.26	LP	Barranco de la Madera	28.7164	-17.8109	836
fieldwork 2018	A43_J58	Aichryson bollei	-28.08	LP	Barranco de la Madera	28.7179	-17.8142	860
fieldwork 2018	A45_J60	Aichryson bollei	-28.71	LP	Barranco de la Madera	28.7073	-17.8001	879
fieldwork 2018	A56_J72	Aichryson bollei	-31.46	LP	Marcos y Cordero	28.768	-17.8318	1313
fieldwork 2018	A57_J73	Aichryson bollei	-31.62	LP	Marcos y Cordero	28.7692	-17.8282	1305
herbaria	TFC 42118	Aichryson bollei	-19.78	LP	Pared Vieja	28.6194	-17.8235	1204
fieldwork 2018	A46_J61	Aichryson brevipetalum	-27.29	LP	Barranco de la Madera	28.7116	-17.8066	862
herbaria	TFC 42122	Aichryson brevipetalum	-21.45	LP	Barranco del Río	28.6916	-17.7905	451
herbaria	TFC 48688	Aichryson brevipetalum	-22.82	LP	Canal de Marcos y Cordero (Los Sauces)	28.767	-17.8159	1314
herbaria	BASBG / C. Simon	Aichryson divaricatum	-23.47	M	Madeira, Funchal, am Weg von Babóman (?) nach der Bergsiedlung Curral, schattige Felsen; altitude: 500 - 550 m	-	-	-
herbaria	LPA 029204	Aichryson divaricatum	-28.41	M	Pico do Gato y Macizo de Pico das Torres	32.7505	-16.9383	1701
herbaria	ORT 21100	Aichryson divaricatum	-30.24	M	Sao Joao	32.674	-17.051	360
fieldwork 2018	A32_J45	Aichryson laxum subsp. latipetalum	-30.06	T	Barranco de Anavingo	28.3475	-16.4474	858
herbaria	TFC 48690	Aichryson laxum subsp. latipetalum	-30.61	T	Candelaria	28.397	-16.4209	1608
fieldwork 2018	A01_J01	Aichryson laxum subsp. laxum	-29.75	GC	El Portillo	27.9999	-15.5678	1361
fieldwork 2018	A03_J06	Aichryson laxum subsp. laxum	-30.43	GC	Presa de los Pérez	28.0457	-15.6658	853
fieldwork 2018	A06_J09	Aichryson laxum subsp. laxum	-27.82	GC	El Faro	28.04	-15.5496	752
fieldwork 2018	A08_J12	Aichryson laxum subsp. laxum	-27.89	GC	Cuesta Falcon	28.0491	-15.5457	663
fieldwork 2018	A09_J13	Aichryson laxum subsp. laxum	-32.9	GC	El Álamo	28.0543	-15.5449	602
fieldwork 2018	A10_J14	Aichryson laxum subsp. laxum	-27.73	GC	El Álamo	28.0554	-15.5482	609
fieldwork 2018	A16_J22	Aichryson laxum subsp. laxum	-31.78	T	Igueste de San Andres	28.5324	-16.1563	56
fieldwork 2018	A16_J23	Aichryson laxum subsp. laxum	-29.2	T	Igueste de San Andres	28.5324	-16.1563	56
fieldwork 2018	A20_J28	Aichryson laxum subsp. laxum	-31.82	T	Barranco de Igueste	28.5452	-16.1676	271
fieldwork 2018	A21_J29	Aichryson laxum subsp. laxum	-31.05	T	Barranco de Igueste	28.5493	-16.172	379
fieldwork 2018	A23_J32	Aichryson laxum subsp. laxum	-29.73	T	Vega de las Mercedes	28.5171	-16.2876	648
fieldwork 2018	A23_J33	Aichryson laxum subsp. laxum	-31.43	T	Vega de las Mercedes	28.5171	-16.2876	648
fieldwork 2018	A24_J34	Aichryson laxum subsp. laxum	-32.43	T	Cruz del Carmen	28.5335	-16.2766	968
fieldwork 2018	A29_J41	Aichryson laxum subsp. laxum	-29.15	LG	Mirador del Bailadero	28.1232	-17.2108	1039
fieldwork 2018	A30_J43	Aichryson laxum subsp. laxum	-33.07	LG	near Epina	28.16	-17.2979	955
fieldwork 2018	A31_J44	Aichryson laxum subsp. laxum	-33.35	T	Barranco del Infierno	28.1354	-16.7045	643
fieldwork 2018	A38_J51	Aichryson laxum subsp. laxum	-34.34	LP	Barranco de la Madera	28.7078	-17.794	496
fieldwork 2018	A39_J52	Aichryson laxum subsp. laxum	-32.38	LP	Barranco de la Madera	28.708	-17.7955	510
herbaria	ORT 26332	Aichryson laxum subsp. laxum	-27.75	-	-	-	-	-
herbaria	ORT 26650	Aichryson pachycaulon subsp. gonzalezhernandezii	-27.1	LG	Roque de la Zarcita	28.112	-17.2149	1197
herbaria	ORT 34389	Aichryson pachycaulon subsp. pachycaulon	-27.41	F	Pico de la Zarza, Jandía	28.1019	-14.3556	808
herbaria	TFC 43408	Aichryson pachycaulon subsp. praetermissum	-24.23	GC	Presa de Lugarejos	28.0474	-15.6744	881
herbaria	TFC 48711	Aichryson pachycaulon subsp. praetermissum	-27.14	GC	Valsendero	28.0503	-15.5885	845
herbaria	ORT 30853	Aichryson palmense	-27.37	LP	Pinos Gachos	28.7153	-17.9086	1803
herbaria	ORT 3336	Aichryson palmense	-26.48	LP	-	-	-	-
fieldwork 2018	A28_J40	Aichryson pachycaulon subsp. gonzalezhernandezii	-33.7	LG	Mirado del Bailadero	28.1233	-17.2087	1020
fieldwork 2018	A29_J42	Aichryson pachycaulon subsp. gonzalezhernandezii	-33	LG	Mirador del Bailadero	28.1232	-17.2108	1039
herbaria	ORT 26918	Aichryson parlatorei	-28.35	LG	Jerdune	28.0935	-17.1927	838
fieldwork 2018	A25_J35	Aichryson pachycaulon subsp. immaculatum	-28.55	T	Cruz de Afur	28.5347	-16.2676	988
fieldwork 2018	A25_J36	Aichryson pachycaulon subsp. immaculatum	-31.67	T	Cruz de Afur	28.5347	-16.2676	988
fieldwork 2018	A25_J37	Aichryson pachycaulon subsp. immaculatum	-32.13	T	Cruz de Afur	28.5347	-16.2676	988
fieldwork 2018	A60_J78	Aichryson pachycaulon subsp. pachycaulon	-26.21	F	Pico de la Zarza, Jandía	28.1003	-14.3612	727
herbaria	ORT 3324	Aichryson parlatorei	-28.32	LP	Roque Mambroque	28.5833	-17.8334	1920
fieldwork 2018	A51_J67	Aichryson pachycaulon subsp. parviflorum	-30.85	LP	Marcos y Cordero	28.7913	-17.8007	483
fieldwork 2018	A53_J69	Aichryson pachycaulon subsp. parviflorum	-35.76	LP	Marcos y Cordero	28.7803	-17.8097	745
fieldwork 2018	A55_J71	Aichryson pachycaulon subsp. parviflorum	-32.15	LP	Marcos y Cordero	28.775	-17.8182	881
fieldwork 2018	A05_J08	Aichryson pachycaulon subsp. praetermissum	-31.8	GC	Casa en el borde del Barranco de Agaete, El Hornillo	28.0536	-15.6589	898
fieldwork 2018	A58_J74	Aichryson pachycaulon subsp. praetermissum	-31.22	GC	Valsendero	28.0408	-15.5947	1141
fieldwork 2018	A58_J76	Aichryson pachycaulon subsp. praetermissum	-31.64	GC	Valsendero	28.0408	-15.5947	1141
herbaria	ORT 34395	Aichryson parlatorei	-27.88	GC	Ctra. San Mateo	-	-	-
herbaria	TFC 43406	Aichryson parlatorei	-27.26	GC	Tenteniguada	27.9864	-15.5237	803
fieldwork 2018	A40_J53	Aichryson palmense	-31.58	LP	Barranco de la Madera	28.7132	-17.8076	722
fieldwork 2018	A41_J54	Aichryson palmense	-27.78	LP	Barranco de la Madera	28.7151	-17.8076	776
fieldwork 2018	A44_J59	Aichryson palmense	-30.05	LP	Barranco de la Madera	28.7099	-17.8045	874
fieldwork 2018	A49_J64	Aichryson palmense	-29.32	LP	Barranco del Rio	28.6925	-17.7852	280
fieldwork 2018	A51_J66	Aichryson palmense	-29.39	LP	Marcos y Cordero	28.7913	-17.8007	483
fieldwork 2018	A54_J70	Aichryson palmense	-31.1	LP	Marcos y Cordero	28.7794	-17.8141	793
herbaria	TFC 48712	Aichryson parlatorei	-29.92	LG	Vallehermoso	-	-	-
herbaria	TFC 52337	Aichryson parlatorei	-30.31	T	Teno, El Palmar	28.3443	-16.8386	644
fieldwork 2018	A34_J47	Aichryson parlatorei	-26.41	T	Barranco de Los Carrizales	28.3195	-16.8658	423
fieldwork 2018	A35_J48	Aichryson parlatorei	-32.31	T	Barranco de Los Carrizales	28.3197	-16.8692	377
fieldwork 2018	A47_J62	Aichryson parlatorei	-30.33	LP	Monte de Luna	28.532	-17.8148	730
fieldwork 2018	A48_J63	Aichryson parlatorei	-34.08	LP	Monte de Luna	28.5332	-17.8138	682
fieldwork 2018	A50_J65	Aichryson parlatorei	-31.4	LP	Marcos y Cordero	28.7982	-17.7774	214
herbaria	BASBG / P. Güntert	Aichryson porphyrogennetos	-24.4	GC	Gran Canaria, zwischen Firbas und Moya, Barranco de Azuaje, felsige Stellen an der Strasse; altitude: ca. 300 m	-	-	-
herbaria	ORT 7188	Aichryson porphyrogennetos	-27.79	GC	Los Tiles de Moya	28.0876	-15.5929	561
herbaria	TFC 42119	Aichryson porphyrogennetos	-21.8	GC	Teror (San Isidro)	-	-	-
herbaria	TFC 42120	Aichryson porphyrogennetos	-27.4	GC	Teror	28.0197	-15.5497	742
herbaria	BASBG / M. Nydegger	Aichryson punctatum	-20.69	LG	La Gomera, Barranco Monforte, S Hermigua, Steilwände in Barranco; altitude: 600 m	-	-	-
herbaria	ORT 12521	Aichryson punctatum	-30.15	T	Bajamar	28.5508	-16.3367	168
fieldwork 2018	A06_J10	Aichryson porphyrogennetos	-24.79	GC	El Faro	28.04	-15.5496	752
fieldwork 2018	A11_J15	Aichryson porphyrogennetos	-27.51	GC	La Laguna	28.0684	-15.5605	909
fieldwork 2018	A12_J16	Aichryson porphyrogennetos	-30.57	GC	Barranco de los Tilos	28.0947	-15.5943	500
fieldwork 2018	A12_J17	Aichryson porphyrogennetos	-29.72	GC	Barranco de los Tilos	28.0947	-15.5943	500
fieldwork 2018	A13_J18	Aichryson porphyrogennetos	-27.71	GC	Barranco de los Tilos	28.0881	-15.5937	542
herbaria	TFC 43404	Aichryson punctatum	-26.84	EH	Pista de El Derrabado	27.7558	-18.0026	356
herbaria	TFC 48704	Aichryson roseum	-32.05	GC	Valsendero	28.0503	-15.5885	845
herbaria	TFC 46869	Aichryson tortuosum subsp. bethencourtianum	-22.91	F	Fuente del Culantrillo	-	-	-
herbaria	TFC 46866	Aichryson tortuosum subsp. tortuosum	-24.55	L	Peñas del Chache	29.12	-13.5208	670
fieldwork 2018	A07_J11	Aichryson punctatum	-29.09	GC	Cuesta Falcon	28.0439	-15.5485	700
fieldwork 2018	A18_J25	Aichryson punctatum	-26.57	T	Barranco de Igueste	28.5446	-16.1643	224
fieldwork 2018	A22_J30	Aichryson punctatum	-30.53	T	Barranco de Igueste	28.5452	-16.1676	271
fieldwork 2018	A22_J31	Aichryson punctatum	-29.95	T	Las Mercedes, Jardina	28.5166	-16.2848	642
fieldwork 2018	A27_J39	Aichryson punctatum	-31.78	LG	Mirador de La Carbonera	28.1366	-17.1949	556
fieldwork 2018	A33_J46	Aichryson punctatum	-25.11	T	Barranco de Anavingo	28.3469	-16.4446	833
herbaria	ORT 753	Aichryson villosum	-28.54	M	Ribeiro Frio	32.7333	-16.8833	1116
Tenhunen 1982	Tenhunen 1982	Aichryson laxum subsp. laxum	-25.4	-	-	-	-	-
Tenhunen 1982	Tenhunen 1982	Aichryson laxum subsp. laxum	-26.2	-	-	-	-	-
fieldwork 2018	A01_J02	Aichryson roseum	-35.09	GC	El Portillo	27.9999	-15.5678	1361
fieldwork 2018	A03_J05	Aichryson roseum	-32.32	GC	Presa de los Pérez	28.0457	-15.6658	853
fieldwork 2018	A04_J07	Aichryson roseum	-30.02	GC	Caves at El Hornillo, Vally of Agaete	28.052	-15.6627	906
fieldwork 2018	A58_J75	Aichryson roseum	-29.11	GC	Valsendero	28.0408	-15.5947	1141
Tenhunen 1982	Tenhunen 1982	Aichryson laxum subsp. laxum	-26.4	-	-	-	-	-
fieldwork 2018	A59_J77	Aichryson tortuosum subsp. bethencourtianum	-23.07	F	Fuente del Culantrillo, Jandía	28.0949	-14.3982	236
Tenhunen 1982	Tenhunen 1982	Aichryson laxum subsp. laxum	-27.1	-	-	-	-	-
Tenhunen 1982	Tenhunen 1982	Aichryson laxum subsp. laxum	-28.3	-	-	-	-	-
Tenhunen 1982	Tenhunen 1982	Aichryson laxum subsp. laxum	-30.3	-	-	-	-	-

## Sheet: Climate-Chamber Experiments
Timepoint
1	after approx. 10 weeks of acclimatisation
2	after approx. 4 weeks of treatment
3	approx. 4 weeks after reversal
Chamber
cold	20°C, with a nightly reduction of 10 °C
warm	30°C, with a nightly reduction of 10 °C
Experiment	Species	Treatment	Replicate	Condition	Waterstatus	Chamber change	Phase	Timepoint	ø Free Acid [µmol/g] dawn (6:00 - 7:00 AM)	ø Free Acid [µmol/g] dusk (7:00 - 8:00 PM)	Free Acid Difference [µmol/g]
Climate Chamber Experiment	Aichryson dumosum	control constant cold	1	cold	constant	none	control	1	69.08	56	13.08
		control constant cold	1	cold	constant	none	control	2	50.41	43.36	7.05
		control constant cold	1	cold	constant	none	control	3	22.01	17.39	4.62
		cold dry treatment	1	cold	dry	none	treatment	2	61.54	47.13	14.41
		cold dry reversal	1	cold	dry	none	reversal	3	31.34	22.87	8.47
		cold switch treatment	1	cold	constant	to warm	treatment	2	62.07	40.83	21.24
		cold switch reversal	1	cold	constant	to warm	reversal	3	21.47	17.5	3.97
		control constant warm	1	warm	constant	none	control	1	68.33	45.73	22.6
		control constant warm	1	warm	constant	none	control	2	51.83	38.2	13.63
		control constant warm	1	warm	constant	none	control	3	30.96	22.42	8.54
		warm dry treatment	1	warm	dry	none	treatment	2	63.04	38.2	24.84
		warm dry reversal	1	warm	dry	none	reversal	3	37.47	24.02	13.45
		warm switch treatment	1	warm	constant	to cold	treatment	2	51.8	42.18	9.62
		warm switch reversal	1	warm	constant	to cold	reversal	3	43.4	23.56	19.84
		control constant cold	2	cold	constant	none	control	1	31.5686	23.7821	7.78658
		control constant cold	2	cold	constant	none	control	2	33.6	24.5486	9.05139
		control constant cold	2	cold	constant	none	control	3	25.9	20.4167	5.48333
		cold dry treatment	2	cold	dry	none	treatment	2	58.5667	22.4	36.1667
		cold dry reversal	2	cold	dry	none	reversal	3	30.1961	19.2157	10.9804
		cold switch treatment	2	cold	constant	to warm	treatment	2	31.9753	24.0333	7.94198
		cold switch reversal	2	cold	constant	to warm	reversal	3	26.9048	19.2949	7.60989
		control constant warm	2	warm	constant	none	control	1	40.1333	18.7963	21.337
		control constant warm	2	warm	constant	none	control	2	36.1667	23.3333	12.8333
		control constant warm	2	warm	constant	none	control	3	57.4	33.3667	24.0333
		warm dry treatment	2	warm	dry	none	treatment	2	36.5123	26.4931	10.0193
		warm dry reversal	2	warm	dry	none	reversal	3	35.2333	24.7619	10.4714
		warm switch treatment	2	warm	constant	to cold	treatment	2	24.8457	21.9608	2.88489
		warm switch reversal	2	warm	constant	to cold	reversal	3	55.4762	36.2153	19.2609
		control constant cold	3	cold	constant	none	control	1	34.5758	20.641	13.9347
		control constant cold	3	cold	constant	none	control	2	34.3	21.9872	12.3128
		control constant cold	3	cold	constant	none	control	3	27.1474	22.8472	4.30021
		cold dry treatment	3	cold	dry	none	treatment	2	40.8333	28	12.8333
		cold dry reversal	3	cold	dry	none	reversal	3	35.7	22.8369	12.8631
		cold switch treatment	3	cold	constant	to warm	treatment	2	53.3333	25.7143	27.619
		cold switch reversal	3	cold	constant	to warm	reversal	3	38.5897	20.4717	18.118
		control constant warm	3	warm	constant	none	control	1	25.3922	21.2745	4.11765
		control constant warm	3	warm	constant	none	control	2	30.9615	21.7925	9.16909
		control constant warm	3	warm	constant	none	control	3	35.6863	26.25	9.43627
		warm dry treatment	3	warm	dry	none	treatment	2	42.3203	23.3333	18.9869
		warm dry reversal	3	warm	dry	none	reversal	3	42.381	21.9608	20.4202
		warm switch treatment	3	warm	constant	to cold	treatment	2	30	22.5725	7.42754
		warm switch reversal	3	warm	constant	to cold	reversal	3	47.4113	32.5321	14.8793
		control constant cold	4	cold	constant	none	control	1	46.6667	37.8616	8.80503
		control constant cold	4	cold	constant	none	control	2	52.3333	35.9259	16.4074
		control constant cold	4	cold	constant	none	control	3	52.0679	27.399	24.6689
		cold dry treatment	4	cold	dry	none	treatment	2	56.0329	28.9844	27.0485
		cold dry reversal	4	cold	dry	none	reversal	3	50.4237	52.5	-2.07627
		control constant warm	4	warm	constant	none	control	1	29.2593	23.1538	6.10541
		control constant warm	4	warm	constant	none	control	2	61.0386	39.7727	21.2659
		control constant warm	4	warm	constant	none	control	3	81.0063	52.6023	28.404
		warm dry treatment	4	warm	dry	none	treatment	2	84.801	32.4429	52.3581
		warm dry reversal	4	warm	dry	none	reversal	3	62.4615	38.4195	24.042
		warm switch treatment	4	warm	constant	to cold	treatment	2	32.7778	29.4279	3.34992
		warm switch reversal	4	warm	constant	to cold	reversal	3	76.7544	48.9646	27.7897
		cold dry treatment	5	cold	dry	none	treatment	2	62.6484	36.9154	25.733
		cold dry reversal	5	cold	dry	none	reversal	3	53.6667	34.1667	19.5
		warm dry treatment	5	warm	dry	none	treatment	2	79.4915	39.9691	39.5224
		warm dry reversal	5	warm	dry	none	reversal	3	67.9412	44.7917	23.1495
Climate Chamber Experiment	Aichryson tortuosum subsp. tortuosum	control constant cold	1	cold	constant	none	control	1	8.35088	7.02112	1.32976
		control constant cold	1	cold	constant	none	control	2	37.3164	21.9106	15.4058
		control constant cold	1	cold	constant	none	control	3	70.6481	51.5789	19.0692
		cold dry treatment	1	cold	dry	none	treatment	2	66.2121	7.589	58.6231
		cold dry reversal	1	cold	dry	none	reversal	3	51.6667	49.0805	2.58621
		cold switch treatment	1	cold	constant	to warm	treatment	2	15.5346	11.9811	3.55346
		cold switch reversal	1	cold	constant	to warm	reversal	3	57.803	44.8366	12.9664
		control constant warm	1	warm	constant	none	control	1	9.85264	6.3124	3.54024
		control constant warm	1	warm	constant	none	control	2	24.4088	11.0597	13.349
		control constant warm	1	warm	constant	none	control	3	66.2429	27.1515	39.0914
		warm dry treatment	1	warm	dry	none	treatment	2	20.2993	5.58685	14.7124
		warm dry reversal	1	warm	dry	none	reversal	3	49.0741	21.9722	27.1019
		warm switch treatment	1	warm	constant	to cold	treatment	2	15.5556	20.9314	-5.37582
		warm switch reversal	1	warm	constant	to cold	reversal	3	75.1333	35.4321	39.7012
		cold dry treatment	2	cold	dry	none	treatment	2	81.6667	26.1333	55.5333
		cold dry reversal	2	cold	dry	none	reversal	3	81.0632	57.3474	23.7158
		cold switch treatment	2	cold	constant	to warm	treatment	2	50.1093	24.3781	25.7312
		cold switch reversal	2	cold	constant	to warm	reversal	3	63.8485	39.7458	24.1027
		warm dry treatment	2	warm	dry	none	treatment	2	59.2308	25.8497	33.3811
		warm dry reversal	2	warm	dry	none	reversal	3	66.25	37.4679	28.7821
		warm switch treatment	2	warm	constant	to cold	treatment	2	59.9346	48.7879	11.1468
		warm switch reversal	2	warm	constant	to cold	reversal	3	87.0513	33.6612	53.3901
		cold dry treatment	3	cold	dry	none	treatment	2	70.9409	27.0667	43.8742
		cold dry reversal	3	cold	dry	none	reversal	3	85.8333	56.9253	28.908
		cold switch treatment	3	cold	constant	to warm	treatment	2	91.25	37.8616	53.3884
		cold switch reversal	3	cold	constant	to warm	reversal	3	62.4167	35.7778	26.6389
		warm dry treatment	3	warm	dry	none	treatment	2	53.6318	22.8667	30.7652
		warm dry reversal	3	warm	dry	none	reversal	3	95.5769	40.8333	54.7436
		warm switch treatment	3	warm	constant	to cold	treatment	2	31.4103	38.3056	-6.8953
		warm switch reversal	3	warm	constant	to cold	reversal	3	87.6023	45.4167	42.1857
		cold dry treatment	4	cold	dry	none	treatment	2	83.5484	30.2186	53.3298
		cold dry reversal	4	cold	dry	none	reversal	3	65.5667	52.284	13.2827
		cold switch treatment	4	cold	constant	to warm	treatment	2	61.0784	23.5101	37.5683
		cold switch reversal	4	cold	constant	to warm	reversal	3	60.3526	42.549	17.8035
		warm dry treatment	4	warm	dry	none	treatment	2	43.3333	15.6771	27.6562
		warm dry reversal	4	warm	dry	none	reversal	3	44.1987	20.1208	24.0779
		warm switch treatment	4	warm	constant	to cold	treatment	2	53.0303	36.6154	16.4149
		warm switch reversal	4	warm	constant	to cold	reversal	3	84.0598	29.1667	54.8932
		cold dry treatment	5	cold	dry	none	treatment	2	59.0299	24.4444	34.5854
		cold dry reversal	5	cold	dry	none	reversal	3	69.7756	56.1207	13.655
		cold switch treatment	5	cold	constant	to warm	treatment	2	27.4593	20.4167	7.04268
		cold switch reversal	5	cold	constant	to warm	reversal	3	57.6852	26.5323	31.1529
		warm dry treatment	5	warm	dry	none	treatment	2	42.359	15.8594	26.4996
		warm dry reversal	5	warm	dry	none	reversal	3	47.303	21.523	25.78
		warm switch treatment	5	warm	constant	to cold	treatment	2	59.1975	31.859	27.3386
		warm switch reversal	5	warm	constant	to cold	reversal	3	83.2222	36.6667	46.5556
		cold dry treatment	6	cold	dry	none	treatment	2	75.9259	17.2917	58.6343
		cold dry reversal	6	cold	dry	none	reversal	3	63.366	45.566	17.8
		cold switch treatment	6	cold	constant	to warm	treatment	2	31.7763	24.5	7.27632
		cold switch reversal	6	cold	constant	to warm	reversal	3	54.7126	24.6505	30.0621
		warm dry treatment	6	warm	dry	none	treatment	2	51.7296	14	37.7296
		warm dry reversal	6	warm	dry	none	reversal	3	69.7712	29.4444	40.3268
		warm switch treatment	6	warm	constant	to cold	treatment	2	54.3897	39.328	15.0617
		warm switch reversal	6	warm	constant	to cold	reversal	3	76.9504	31.875	45.0754
Climate Chamber Experiment	Aichryson tortuosum subsp. bethencourtianum	control constant cold	1	cold	constant	none	control	1	57.4473	52.2727	5.17453
		control constant cold	1	cold	constant	none	control	2	51.4198	40.6356	10.7842
		control constant cold	1	cold	constant	none	control	3	65.5808	56	9.58081
		cold dry treatment	1	cold	dry	none	treatment	2	59.1549	47.1069	12.048
		cold dry reversal	1	cold	dry	none	reversal	3	65.8475	52.5	13.3475
		cold switch treatment	1	cold	constant	to warm	treatment	2	66.2879	42.9167	23.3712
		cold switch reversal	1	cold	constant	to warm	reversal	3	67.9948	48.3824	19.6124
		control constant warm	1	warm	constant	none	control	1	43.75	18.5606	25.1894
		control constant warm	1	warm	constant	none	control	2	68.6275	26.2022	42.4253
		control constant warm	1	warm	constant	none	control	3	69.5679	37.9661	31.6018
		warm dry treatment	1	warm	dry	none	treatment	2	79.5128	24.6795	54.8333
		warm dry reversal	1	warm	dry	none	reversal	3	77.5	44.3333	33.1667
		warm switch treatment	1	warm	constant	to cold	treatment	2	59.1975	46.0063	13.1912
		warm switch reversal	1	warm	constant	to cold	reversal	3	89.8765	42.7151	47.1615
		cold dry treatment	2	cold	dry	none	treatment	2	133.718	117.727	15.9907
		cold dry reversal	2	cold	dry	none	reversal	3	143.07	120.615	22.4548
		cold switch treatment	2	cold	constant	to warm	treatment	2	180.546	104.818	75.7287
		cold switch reversal	2	cold	constant	to warm	reversal	3	170.654	130.667	39.9869
		warm dry treatment	2	warm	dry	none	treatment	2	183.556	70.5	113.056
		warm dry reversal	2	warm	dry	none	reversal	3	164.434	84.5283	79.9057
		warm switch treatment	2	warm	constant	to cold	treatment	2	140.22	99.6667	40.5535
		warm switch reversal	2	warm	constant	to cold	reversal	3	116.469	110.727	5.74165
		cold dry treatment	3	cold	dry	none	treatment	2	146.503	93.662	52.8408
		cold dry reversal	3	cold	dry	none	reversal	3	134.681	103.679	31.0021
		cold switch treatment	3	cold	constant	to warm	treatment	2	177.869	120.705	57.1637
		cold switch reversal	3	cold	constant	to warm	reversal	3	179.346	109.399	69.9475
		warm dry treatment	3	warm	dry	none	treatment	2	189.942	71.7677	118.174
		warm dry reversal	3	warm	dry	none	reversal	3	164.733	78.75	85.9833
		warm switch treatment	3	warm	constant	to cold	treatment	2	160.741	129.583	31.1574
		warm switch reversal	3	warm	constant	to cold	reversal	3	138.724	88.0503	50.6736
		cold dry treatment	4	cold	dry	none	treatment	2	88.8788	56.8974	31.9814
		cold dry reversal	4	cold	dry	none	reversal	3	80.6667	67.0833	13.5833
		cold switch treatment	4	cold	constant	to warm	treatment	2	86.5789	49.9074	36.6715
		cold switch reversal	4	cold	constant	to warm	reversal	3	92.7949	57.957	34.8379
		warm dry treatment	4	warm	dry	none	treatment	2	118.06	26.8493	91.2104
		warm dry reversal	4	warm	dry	none	reversal	3	94.6296	58.6923	35.9373
		warm switch treatment	4	warm	constant	to cold	treatment	2	83.5185	55.3704	28.1481
		warm switch reversal	4	warm	constant	to cold	reversal	3	101.818	62.963	38.8552
		cold dry treatment	5	cold	dry	none	treatment	2	88.0303	73.4795	14.5508
		cold dry reversal	5	cold	dry	none	reversal	3	95.4398	78.4153	17.0245
		cold switch treatment	5	cold	constant	to warm	treatment	2	78.1841	58.7158	19.4682
		cold switch reversal	5	cold	constant	to warm	reversal	3	98.9506	64.697	34.2536
		warm dry treatment	5	warm	dry	none	treatment	2	107.09	28.359	78.7306
		warm dry reversal	5	warm	dry	none	reversal	3	52.5753	50.3623	2.21298
		warm switch treatment	5	warm	constant	to cold	treatment	2	84.1944	63.3621	20.8324
		warm switch reversal	5	warm	constant	to cold	reversal	3	86.6102	45.2308	41.3794
Climate Chamber Experiment	Aichryson bollei	control constant cold	1	cold	constant	none	control	3	136.995	96.3506	40.6444
		cold dry treatment	1	cold	dry	none	treatment	2	107.194	26.2758	80.9179
		cold dry reversal	1	cold	dry	none	reversal	3	81.4465	28.2258	53.2207
		cold switch treatment	1	cold	constant	to warm	treatment	2	90.9016	16.2598	74.6417
		cold switch reversal	1	cold	constant	to warm	reversal	3	114.655	87.5	27.1552
		control constant warm	1	warm	constant	none	control	1	16.39	7.0614	9.32861
		control constant warm	1	warm	constant	none	control	2	101.953	14.9333	87.02
		control constant warm	1	warm	constant	none	control	3	85.1852	33.4699	51.7152
		warm dry treatment	1	warm	dry	none	treatment	2	43.0876	14.5996	28.488
		warm dry reversal	1	warm	dry	none	reversal	3	72.0588	35.3365	36.7223
		warm switch treatment	1	warm	constant	to cold	treatment	2	56.1085	11.7188	44.3898
		warm switch reversal	1	warm	constant	to cold	reversal	3	106.061	37.1212	68.9394
		cold dry treatment	2	cold	dry	none	treatment	2	125.611	31.9753	93.6358
		cold dry reversal	2	cold	dry	none	reversal	3	106.296	87.8182	18.4781
		cold switch treatment	2	cold	constant	to warm	treatment	2	142.402	39.2982	103.104
		cold switch reversal	2	cold	constant	to warm	reversal	3	100.792	67.9301	32.8622
		warm dry treatment	2	warm	dry	none	treatment	2	80.8621	36.3333	44.5287
		warm dry reversal	2	warm	dry	none	reversal	3	52.4074	29.5312	22.8762
		warm switch treatment	2	warm	constant	to cold	treatment	2	48.8056	44.5833	4.22222
		warm switch reversal	2	warm	constant	to cold	reversal	3	145.939	47.2404	98.699
		cold dry treatment	3	cold	dry	none	treatment	2	158.487	37.5521	120.935
		cold dry reversal	3	cold	dry	none	reversal	3	106.184	68.7387	37.4448
		cold switch treatment	3	cold	constant	to warm	treatment	2	139.054	33.4946	105.559
		cold switch reversal	3	cold	constant	to warm	reversal	3	116.257	96.195	20.0623
		warm dry treatment	3	warm	dry	none	treatment	2	90.2113	41.9324	48.2789
		warm dry reversal	3	warm	dry	none	reversal	3	80.8333	47.7137	33.1197
		warm switch treatment	3	warm	constant	to cold	treatment	2	89.7126	37.7083	52.0043
		warm switch reversal	3	warm	constant	to cold	reversal	3	174.533	60.049	114.484
		cold dry treatment	4	cold	dry	none	treatment	2	136.698	41.2654	95.4327
		cold dry reversal	4	cold	dry	none	reversal	3	181.405	141.867	39.5386
		cold switch treatment	4	cold	constant	to warm	treatment	2	85.1235	26.5152	58.6083
		cold switch reversal	4	cold	constant	to warm	reversal	3	69.1139	58.4706	10.6433
		warm dry treatment	4	warm	dry	none	treatment	2	61.0109	27.7879	33.2231
		warm dry reversal	4	warm	dry	none	reversal	3	81.2424	23.6715	57.5709
		warm switch treatment	4	warm	constant	to cold	treatment	2	99.1667	18.2394	80.9272
		warm switch reversal	4	warm	constant	to cold	reversal	3	102.242	35.2121	67.0303
Climate Chamber Experiment	Aichryson roseum	control constant cold	1	cold	constant	none	control	1	31.9118	9.52	22.3918
		control constant cold	1	cold	constant	none	control	2	45.0427	10.9889	34.0538
		control constant cold	1	cold	constant	none	control	3	64.7701	30.846	33.9242
		cold dry treatment	1	cold	dry	none	treatment	2	61.25	13.4167	47.8333
		cold dry reversal	1	cold	dry	none	reversal	3	73.5185	34.4167	39.1019
		cold switch treatment	1	cold	constant	to warm	treatment	2	69.451	12.9394	56.5116
		cold switch reversal	1	cold	constant	to warm	reversal	3	67.2917	63.0729	4.21875
		control constant warm	1	warm	constant	none	control	1	12.8115	6.45631	6.35522
		control constant warm	1	warm	constant	none	control	2	42.4973	7.99213	34.5051
		control constant warm	1	warm	constant	none	control	3	43.3333	23.5185	19.8148
		warm dry treatment	1	warm	dry	none	treatment	2	19.2014	8.02372	11.1777
		warm dry reversal	1	warm	dry	none	reversal	3	22.8109	14.3889	8.42206
		warm switch treatment	1	warm	constant	to cold	treatment	2	19.6667	8.9257	10.741
		warm switch reversal	1	warm	constant	to cold	reversal	3	85.75	17.6667	68.0833
		cold dry treatment	2	cold	dry	none	treatment	2	128.97	35.2201	93.7496
		cold dry reversal	2	cold	dry	none	reversal	3	90.9314	78.3013	12.6301
		cold switch treatment	2	cold	constant	to warm	treatment	2	95.7471	36.6092	59.1379
		cold switch reversal	2	cold	constant	to warm	reversal	3	86.9355	62.5	24.4355
		warm dry treatment	2	warm	dry	none	treatment	2	39.6667	32.7485	6.91813
		warm dry reversal	2	warm	dry	none	reversal	3	31.4247	27.2222	4.20251
		warm switch treatment	2	warm	constant	to cold	treatment	2	26.4151	21.2963	5.1188
		warm switch reversal	2	warm	constant	to cold	reversal	3	59.6795	33.8562	25.8233
		cold dry treatment	3	cold	dry	none	treatment	2	124.071	35.8974	88.1731
		cold dry reversal	3	cold	dry	none	reversal	3	128.014	111.852	16.1618
		cold switch treatment	3	cold	constant	to warm	treatment	2	118.821	35.7527	83.0678
		cold switch reversal	3	cold	constant	to warm	reversal	3	76.1765	58.5535	17.623
		warm dry treatment	3	warm	dry	none	treatment	2	45.6433	28.9655	16.6778
		warm dry reversal	3	warm	dry	none	reversal	3	52.0333	33.9583	18.075
		warm switch treatment	3	warm	constant	to cold	treatment	2	74.4333	29.8529	44.5804
		warm switch reversal	3	warm	constant	to cold	reversal	3	95.5914	34.1422	61.4492
		cold dry treatment	4	cold	dry	none	treatment	2	76.8391	23.3333	53.5057
		cold dry reversal	4	cold	dry	none	reversal	3	69.6111	38.3586	31.2525
		warm dry treatment	4	warm	dry	none	treatment	2	50.4948	23.3333	27.1615
		warm dry reversal	4	warm	dry	none	reversal	3	41.7633	25.9748	15.7884
		warm switch treatment	4	warm	constant	to cold	treatment	2	43.3582	20.4167	22.9415
		warm switch reversal	4	warm	constant	to cold	reversal	3	60.1754	19.8333	40.3421
		cold dry treatment	5	cold	dry	none	treatment	2	111.157	26.5359	84.6215
		cold dry reversal	5	cold	dry	none	reversal	3	93.7097	49.7917	43.918
		warm dry treatment	5	warm	dry	none	treatment	2	40.8333	18.908	21.9253
		warm dry reversal	5	warm	dry	none	reversal	3	37.0588	20.7184	16.3404
		warm switch treatment	5	warm	constant	to cold	treatment	2	51.9531	19.0054	32.9477
		warm switch reversal	5	warm	constant	to cold	reversal	3	69.5679	25.3107	44.2572
Small Experiment cold/warm/cold	Aichryson villosum (PT-0-BONN-39586)	control constant cold	1	cold	constant	none	control	1	23.596	26.7114	-3.11535
		cold switch treatment	1	cold	constant	to warm	treatment	2	31.2639	23.9653	7.29861
		cold switch reversal	1	cold	constant	to warm	reversal	3	25.7895	21.3981	4.39136
Small Experiment cold/warm/cold	Aichryson pachycaulon subsp. gonzalezhernandezii (A28_J40)	control constant cold	1	cold	constant	none	control	1	42.8922	35.7071	7.18509
		cold switch treatment	1	cold	constant	to warm	treatment	2	47.343	28.5	18.843
		cold switch reversal	1	cold	constant	to warm	reversal	3	29.0046	21.7568	7.24787
Small Experiment cold/warm/cold	Aichryson porphyrogennetos (A12_J16)	control constant cold	1	cold	constant	none	control	1	52.8431	59.1111	-6.26797
		cold switch treatment	1	cold	constant	to warm	treatment	2	38.2813	19.3229	18.9583
		cold switch reversal	1	cold	constant	to warm	reversal	3	33.1127	23.662	9.45077
Small Experiment cold/warm/cold	Aichryson pachycaulon subsp. parviflorum (A52_J68)	control constant cold	1	cold	constant	none	control	1	52.0513	51.5278	0.523504
		cold switch treatment	1	cold	constant	to warm	treatment	2	17.9487	15.4359	2.51282
		cold switch reversal	1	cold	constant	to warm	reversal	3	18.701	15.5556	3.14542
Small Experiment cold/warm/cold	Aichryson laxum subsp. laxum (A1_J1 / A23_J33)	control constant cold	1	cold	constant	none	control	1	33.9954	30.8442	3.15114
		cold switch treatment	1	cold	constant	to warm	treatment	2	47.8608	28.6058	19.2551
		cold switch reversal	1	cold	constant	to warm	reversal	3	34.1194	30.2291	3.89025
Warm conditions	Aichryson bituminosum (A02_J03)	control constant warm	1	warm	constant	none	control	1	56.19	13.95	42.24
		warm switch treatment	1	warm	constant	to cold	treatment	2	24.03	20.59	3.44
		warm switch reversal	1	warm	constant	to cold	reversal	3	34.31	6.63	27.68
Warm conditions	Aichryson pachycaulon subsp. praetermisum (A58_J74)	control constant warm	1	warm	constant	none	control	1	39.67	10.5	29.17
		warm switch treatment	1	warm	constant	to cold	treatment	2	16.1	17.16	-1.06
		warm switch reversal	1	warm	constant	to cold	reversal	3	70	6.53	63.47
Warm conditions	Aichryson palmense (A44_J59)	control constant warm	1	warm	constant	none	control	1	46.67	12.86	33.81

## Sheet: Median Acidity
species	treatment	n	median	q1	q3	IQR	MAD
Aichryson bituminosum	warm-constant	1	42.24	42.24	42.24	0	0
Aichryson bituminosum	warm-switch (treat)	1	3.44	3.44	3.44	0	0
Aichryson bituminosum	warm-switch (rev)	1	27.68	27.68	27.68	0	0
Aichryson bollei	cold-constant	1	40.64	40.64	40.64	0	0
Aichryson bollei	cold-dry (treat)	4	94.535	90.46	101.808	11.3475	10.7563
Aichryson bollei	cold-dry (rev)	4	38.49	32.7	42.96	10.26	11.6977
Aichryson bollei	cold-switch (treat)	4	88.87	70.6325	103.715	33.0825	22.921
Aichryson bollei	cold-switch (rev)	4	23.61	17.705	28.585	10.88	9.48864
Aichryson bollei	warm-constant	3	51.72	30.525	69.37	38.845	52.3358
Aichryson bollei	warm-dry (treat)	4	38.875	32.0375	45.4675	13.43	11.164
Aichryson bollei	warm-dry (rev)	4	34.92	30.56	41.9325	11.3725	10.2596
Aichryson bollei	warm-switch (treat)	4	48.195	34.3475	59.2325	24.885	27.0871
Aichryson bollei	warm-switch (rev)	4	83.82	68.4625	102.645	34.1825	23.477
Aichryson dumosum	cold-constant	12	8.93	6.6575	13.2925	6.635	5.63388
Aichryson dumosum	cold-dry (treat)	5	25.73	14.41	27.05	12.64	15.4783
Aichryson dumosum	cold-dry (rev)	5	10.98	8.47	12.86	4.39	3.72133
Aichryson dumosum	cold-switch (treat)	3	21.24	14.59	24.43	9.84	9.45899
Aichryson dumosum	cold-switch (rev)	3	7.61	5.79	12.865	7.075	5.39666
Aichryson dumosum	warm-constant	12	13.23	9.0125	21.655	12.6425	11.2381
Aichryson dumosum	warm-dry (treat)	5	24.84	18.99	39.52	20.53	21.7646
Aichryson dumosum	warm-dry (rev)	5	20.42	13.45	23.15	9.7	5.36701
Aichryson dumosum	warm-switch (treat)	4	5.39	3.2325	7.9775	4.745	3.37291
Aichryson dumosum	warm-switch (rev)	4	19.55	18.165	21.8275	3.6625	3.67685
Aichryson laxum subsp. laxum	cold-constant	1	3.15	3.15	3.15	0	0
Aichryson laxum subsp. laxum	cold-switch (treat)	1	19.26	19.26	19.26	0	0
Aichryson laxum subsp. laxum	cold-switch (rev)	1	3.89	3.89	3.89	0	0
Aichryson pachycaulon subsp. gonzalezhernandezii	cold-constant	1	7.19	7.19	7.19	0	0
Aichryson pachycaulon subsp. gonzalezhernandezii	cold-switch (treat)	1	18.84	18.84	18.84	0	0
Aichryson pachycaulon subsp. gonzalezhernandezii	cold-switch (rev)	1	7.25	7.25	7.25	0	0
Aichryson pachycaulon subsp. parviflorum	cold-constant	1	0.52	0.52	0.52	0	0
Aichryson pachycaulon subsp. parviflorum	cold-switch (treat)	1	2.51	2.51	2.51	0	0
Aichryson pachycaulon subsp. parviflorum	cold-switch (rev)	1	3.15	3.15	3.15	0	0
Aichryson pachycaulon subsp. praetermissum	warm-constant	1	29.17	29.17	29.17	0	0
Aichryson pachycaulon subsp. praetermissum	warm-switch (treat)	1	-1.06	-1.06	-1.06	0	0
Aichryson pachycaulon subsp. praetermissum	warm-switch (rev)	1	63.47	63.47	63.47	0	0
Aichryson palmense	warm-constant	1	33.81	33.81	33.81	0	0
Aichryson porphyrogennetos	cold-constant	1	-6.27	-6.27	-6.27	0	0
Aichryson porphyrogennetos	cold-switch (treat)	1	18.96	18.96	18.96	0	0
Aichryson porphyrogennetos	cold-switch (rev)	1	9.45	9.45	9.45	0	0
Aichryson roseum	cold-constant	3	33.92	28.155	33.985	5.83	0.192738
Aichryson roseum	cold-dry (treat)	5	84.62	53.51	88.17	34.66	13.5361
Aichryson roseum	cold-dry (rev)	5	31.25	16.16	39.1	22.94	18.7845
Aichryson roseum	cold-switch (treat)	3	59.14	57.825	71.105	13.28	3.89924
Aichryson roseum	cold-switch (rev)	3	17.62	10.92	21.03	10.11	10.1113
Aichryson roseum	warm-constant	3	19.81	13.085	27.16	14.075	19.941
Aichryson roseum	warm-dry (treat)	5	16.68	11.18	21.93	10.75	8.1543
Aichryson roseum	warm-dry (rev)	5	15.79	8.42	16.34	7.92	3.39515
Aichryson roseum	warm-switch (treat)	5	22.94	10.74	32.95	22.21	18.0877
Aichryson roseum	warm-switch (rev)	5	44.26	40.34	61.45	21.11	25.4859
Aichryson tortuosum subsp. bethencourtianum	cold-constant	3	9.58	7.375	10.18	2.805	1.77912
Aichryson tortuosum subsp. bethencourtianum	cold-dry (treat)	5	15.99	14.55	31.98	17.43	5.84144
Aichryson tortuosum subsp. bethencourtianum	cold-dry (rev)	5	17.02	13.58	22.45	8.87	5.44114
Aichryson tortuosum subsp. bethencourtianum	cold-switch (treat)	5	36.67	23.37	57.16	33.79	25.5007
Aichryson tortuosum subsp. bethencourtianum	cold-switch (rev)	5	34.84	34.25	39.99	5.74	7.63539
Aichryson tortuosum subsp. bethencourtianum	warm-constant	3	31.6	28.395	37.015	8.62	9.50347
Aichryson tortuosum subsp. bethencourtianum	warm-dry (treat)	5	91.21	78.73	113.06	34.33	32.3948
Aichryson tortuosum subsp. bethencourtianum	warm-dry (rev)	5	35.94	33.17	79.91	46.74	50.0081
Aichryson tortuosum subsp. bethencourtianum	warm-switch (treat)	5	28.15	20.83	31.16	10.33	10.8526
Aichryson tortuosum subsp. bethencourtianum	warm-switch (rev)	5	41.38	38.86	47.16	8.3	8.56943
Aichryson tortuosum subsp. tortuosum	cold-constant	3	15.41	8.37	17.24	8.87	5.42632
Aichryson tortuosum subsp. tortuosum	cold-dry (treat)	6	54.43	46.235	57.8475	11.6125	6.21951
Aichryson tortuosum subsp. tortuosum	cold-dry (rev)	6	15.725	13.3725	22.24	8.8675	7.73917
Aichryson tortuosum subsp. tortuosum	cold-switch (treat)	6	16.505	7.1	34.61	27.51	16.6199
Aichryson tortuosum subsp. tortuosum	cold-switch (rev)	6	25.37	19.375	29.205	9.83	7.76141
Aichryson tortuosum subsp. tortuosum	warm-constant	3	13.35	8.445	26.22	17.775	14.5443
Aichryson tortuosum subsp. tortuosum	warm-dry (treat)	6	29.215	26.79	32.7275	5.9375	5.10014
Aichryson tortuosum subsp. tortuosum	warm-dry (rev)	6	27.94	26.11	37.4425	11.3325	4.46263
Aichryson tortuosum subsp. tortuosum	warm-switch (treat)	6	13.105	-1.2475	16.0725	17.32	13.0024
Aichryson tortuosum subsp. tortuosum	warm-switch (rev)	6	45.82	42.9125	51.6825	8.77	7.22767
Aichryson villosum	cold-constant	1	-3.12	-3.12	-3.12	0	0
Aichryson villosum	cold-switch (treat)	1	7.3	7.3	7.3	0	0
Aichryson villosum	cold-switch (rev)	1	4.39	4.39	4.39	0	0

## Sheet: CAM Inducibility Summary
species	k_treat	mean_of_medians	max_median	inducible_meanOfMed	inducible_anyMed	total_pairs	over10	prop_over10	inducible_prop	inducible_final
Aichryson bituminosum	3	24.4533	42.24	TRUE	TRUE	3	2	0.666667	TRUE	TRUE
Aichryson bollei	10	54.3675	94.535	TRUE	TRUE	36	34	0.944444	TRUE	TRUE
Aichryson dumosum	10	15.792	25.73	TRUE	TRUE	58	37	0.637931	TRUE	TRUE
Aichryson laxum subsp. laxum	3	8.76667	19.26	FALSE	TRUE	3	1	0.333333	FALSE	TRUE
Aichryson pachycaulon subsp. gonzalezhernandezii	3	11.0933	18.84	TRUE	TRUE	3	1	0.333333	FALSE	TRUE
Aichryson pachycaulon subsp. parviflorum	3	2.06	3.15	FALSE	FALSE	3	0	0	FALSE	FALSE
Aichryson pachycaulon subsp. praetermissum	3	30.5267	63.47	TRUE	TRUE	3	2	0.666667	TRUE	TRUE
Aichryson palmense	1	33.81	33.81	TRUE	TRUE	1	1	1	TRUE	TRUE
Aichryson porphyrogennetos	3	7.38	18.96	FALSE	TRUE	3	1	0.333333	FALSE	TRUE
Aichryson roseum	10	34.603	84.62	TRUE	TRUE	42	36	0.857143	TRUE	TRUE
Aichryson tortuosum subsp. bethencourtianum	10	34.238	91.21	TRUE	TRUE	46	42	0.913043	TRUE	TRUE
Aichryson tortuosum subsp. tortuosum	10	25.687	54.43	TRUE	TRUE	54	46	0.851852	TRUE	TRUE
Aichryson villosum	3	2.85667	7.3	FALSE	FALSE	3	0	0	FALSE	FALSE

## Sheet: gmin
Species \ Leaf	Leaf 1	Leaf 2	Leaf 3	Leaf 4	Leaf 5	Leaf 6	Median	q3	q1	IQR
Aichryson bollei	1.72e-05	2.82e-05	1.3e-05	4.25e-05	1.45e-05	2.14e-05	1.93e-05	2.65e-05	1.5175e-05	1.1325e-05
Aichryson roseum	1.63e-05	2.26e-05	1.76e-05	2.04e-05	1.61e-05	1.21e-05	1.695e-05	1.97e-05	1.615e-05	3.55e-06
Aichryson tortuosum subsp. bethencourtianum	4.97e-06	6.14e-06	5.21e-06	4.3e-06	6.84e-06	5.01e-06	5.11e-06	5.9075e-06	4.98e-06	9.275e-07
Aichryson tortuosum subsp. tortuosum	6.21e-06	4.92e-06	3.78e-06	4.82e-06	2.91e-06	3.71e-06	4.3e-06	4.895e-06	3.7275e-06	1.1675e-06
Aichryson dumosum	3.41832e-05	3.13138e-05	2.4082e-05	2.42081e-05	2.41255e-05	1.94095e-05	2.41668e-05	2.95374e-05	2.40929e-05	5.4445e-06
